# Supplementary material for: More homogeneous capillary flow and oxygenation in deeper cortical layers correlate with increased oxygen extraction
Source: eLife. 2019 Jul 15;8:e42299. doi: 10.7554/eLife.42299 (PMC6636997; doi:10.7554/eLife.42299)
Supplement: Figure 1—source data 1. [file elife-42299-fig1-data1.xlsx]

## Sheet: Sheet1
Data Index		Depth (µm)		Mean-PO2 (mmHg)
1		0		36.2851
2		0		33.587
3		0		55.5683
4		0		46.395
5		0		29.3664
6		0		33.5797
7		0		46.296
8		0		58.1642
9		0		91.6626
10		0		38.3677
11		0		43.964
12		0		38.3468
13		0		35.978
14		0		31.9456
15		0		51.5937
16		0		25.38
17		0		63.0615
18		0		43.14
19		0		48.1191
20		0		65.3759
21		0		48.8326
22		0		47.167
23		0		43.955
24		0		36.9087
25		0		39.6749
26		0		88.5247
27		0		39.7296
28		0		27.5773
29		100		46.1552
30		100		35.7148
31		100		39.4776
32		100		32.4052
33		100		38.8471
34		100		42.8551
35		100		31.1081
36		100		63.3682
37		100		38.8498
38		100		40.499
39		100		41.953
40		100		50.23
41		100		49.1593
42		100		52.2518
43		100		33.9742
44		100		62.6951
45		100		50.1035
46		100		51.816
47		100		55.213
48		100		43.1717
49		100		27.5755
50		100		35.2216
51		100		41.6665
52		100		48.2899
53		100		44.3276
54		100		38.4993
55		100		35.1137
56		100		68.9519
57		100		44.4058
58		100		55.556
59		100		49.9141
60		100		54.058
61		100		35.6683
62		100		48.0876
63		100		48.2746
64		100		41.7996
65		100		28.5585
66		100		59.3594
67		100		35.064
68		100		59.2396
69		100		44.2292
70		100		30.7755
71		100		40.0658
72		100		64.8351
73		100		47.8669
74		150		43.9847
75		150		58.616
76		150		72.9782
77		150		35.4232
78		150		57.1564
79		150		36.7414
80		150		35.0707
81		150		41.7293
82		150		40.2226
83		150		35.0455
84		150		76.0295
85		150		38.7316
86		150		40.6666
87		150		47.5504
88		150		34.7341
89		150		59.9793
90		150		43.9188
91		150		54.9486
92		150		45.969
93		150		67.8975
94		150		72.3121
95		150		47.3521
96		150		65.2548
97		150		48.1017
98		150		43.5286
99		150		37.4158
100		150		48.7203
101		150		62.4686
102		150		74.036
103		150		56.5453
104		150		89.1312
105		150		34.3874
106		150		63.1952
107		150		39.8064
108		150		67.64
109		150		44.3891
110		150		62.8272
111		200		71.7094
112		200		41.2552
113		200		37.2349
114		200		61.0081
115		200		60.3194
116		200		65.54
117		200		51.8051
118		250		40.2199
119		250		66.2947
120		250		35.3396
121		250		47.2519
122		250		44.9568
123		250		42.6577
124		250		49.5061
125		250		44.3776
126		250		37.4943
127		250		54.5921
128		250		71.2913
129		250		54.1166
130		250		42.0935
131		250		44.5583
132		250		79.9843
133		250		42.4014
134		250		59.9295
135		250		54.7161
136		250		36.4428
137		250		46.8524
138		250		53.2778
139		250		53.1292
140		250		61.4293
141		250		71.0507
142		250		44.5305
143		250		41.7213
144		250		41.6381
145		250		45.5491
146		250		51.3859
147		250		44.4732
148		250		36.6921
149		250		65.266
150		250		54.9283
151		250		70.0657
152		250		74.1332
153		250		34.0683
154		250		54.7973
155		250		71.8066
156		250		68.7906
157		250		46.1426
158		250		38.2581
159		350		61.0143
160		350		36.4962
161		350		53.4306
162		350		40.095
163		350		62.4509
164		350		55.8887
165		350		66.5312
166		350		50.4037
167		350		40.5471
168		350		39.6998
169		350		57.3651
170		350		51.9376
171		350		47.5416
172		350		33.4997
173		350		39.5818
174		350		48.6221
175		350		56.359
176		350		55.2546
177		350		41.414
178		350		73.8834
179		350		45.8179
180		350		73.8418
181		350		52.2184
182		350		62.0633
183		350		57.4424
184		350		57.0125
185		350		40.1933
186		350		60.2574
187		350		52.1994
188		350		47.8659
189		350		86.8719
190		350		35.8934
191		350		47.2567
192		350		52.3505
193		350		49.6768
194		350		37.6843
195		350		52.2739
196		350		45.1933
197		350		44.2671
198		350		51.8744
199		350		57.7252
200		350		70.9096
201		350		63.8905
202		450		76.05
203		450		48.2133
204		450		71.4464
205		450		48.0273
206		450		81.2923
207		450		66.6943
208		450		68.5677
209		450		72.3357
210		450		44.2638
211		450		53.065
212		450		47.5684
213		450		55.0138
214		450		58.6211
215		450		46.5511
216		450		54.028
217		450		77.0496
218		450		55.0993
219		450		39.9334
220		450		60.5024
221		450		66.6412
222		450		47.3232
223		450		71.3009
224		450		54.6798
225		450		42.0045
226		450		65.5873
227		450		66.2055
228		450		61.8612
229		450		59.1328
230		450		58.8917
231		450		72.2995
232		450		59.373
233		450		76.6431
234		450		86.1718
235		450		53.2584
236		450		56.58
237		450		44.1463
238		450		49.2356
239		450		52.726
240		50		37.0836
241		50		34.3789
242		50		32.7776
243		50		55.5258
244		50		59.1592
245		50		41.4888
246		50		51.734
247		50		37.6183
248		50		37.3856
249		50		45.3953
250		50		40.6294
251		50		72.4896
252		50		75.5658
253		50		15.8068
254		50		38.7595
255		50		40.4957
256		50		33.6658
257		50		35.0928
258		50		64.7727
259		50		98.6918
260		50		71.2241
261		50		32.1529
262		50		49.6505
263		50		30.1807
264		50		33.9635
265		50		33.1786
266		50		21.9561
267		50		47.1882
268		50		62.9034
269		50		43.4521
270		50		37.0874
271		50		38.9867
272		50		53.1992
273		50		42.193
274		50		55.4382
275		50		36.1394
276		50		38.3894
277		50		42.8604
278		50		31.5728
279		50		35.7918
280		50		44.6687
281		50		88.0792
282		50		33.6751
283		50		20.6381
284		50		82.5813
285		50		43.2132
286		50		34.1223
287		50		37.7648
288		50		81.8874
289		50		45.5997
290		50		48.1815
291		50		40.1566
292		50		45.2589
293		50		57.5234
294		50		47.5254
295		50		48.9523
296		50		45.2403
297		50		71.671
298		50		57.9634
299		50		46.8932
300		50		52.1685
301		50		48.5388
302		50		64.578
303		50		42.5152
304		50		45.2608
305		600		40.3814
306		600		64.9135
307		600		50.5896
308		600		45.4128
309		600		49.2886
310		600		54.0179
311		600		44.1041
312		600		47.6366
313		600		37.0895
314		600		34.6812
315		600		48.5827
316		600		49.7265
317		600		41.3112
318		600		50.9259
319		600		39.9411
320		600		44.7383
321		600		46.7776
322		600		51.0772
323		600		50.2383
324		600		41.5502
325		600		48.0474
326		600		83.7846
327		0		59.2503
328		0		53.0367
329		0		47.177
330		0		46.4958
331		0		96.256
332		0		54.7708
333		0		42.1567
334		0		52.6589
335		0		50.4864
336		0		46.1752
337		0		46.2291
338		0		46.7192
339		0		75.4505
340		0		54.7661
341		0		46.7656
342		100		54.4802
343		100		74.882
344		100		62.2559
345		100		47.3744
346		100		49.7504
347		100		51.4071
348		100		95.1309
349		100		48.1301
350		100		60.4196
351		150		52.9428
352		150		59.8859
353		150		80.6268
354		150		29.4886
355		150		59.4885
356		150		34.5138
357		150		43.5217
358		150		85.2611
359		150		75.1803
360		150		40.0321
361		150		69.0377
362		150		76.4882
363		150		43.5713
364		150		55.0844
365		150		81.3721
366		150		31.4032
367		150		74.1925
368		150		50.2668
369		150		67.3364
370		150		57.3304
371		150		53.152
372		150		42.3515
373		150		84.194
374		150		51.3895
375		150		60.1706
376		150		55.4287
377		150		67.5902
378		150		52.1621
379		50		70.786
380		50		46.7663
381		50		56.2471
382		50		87.7917
383		50		42.6207
384		50		28.1087
385		50		45.1144
386		50		37.2798
387		50		46.32
388		50		90.9085
389		50		73.0185
390		0		59.4822
391		0		55.0997
392		0		47.8396
393		0		49.8541
394		0		45.9405
395		0		45.114
396		0		43.7482
397		0		92.3016
398		0		41.0624
399		0		51.3241
400		0		46.0576
401		0		46.2048
402		0		50.8338
403		0		51.9309
404		0		48.5384
405		0		46.1494
406		200		44.0795
407		200		45.4608
408		200		34.9754
409		200		45.3132
410		200		45.371
411		200		42.7842
412		200		44.0544
413		200		62.5833
414		200		57.9973
415		200		80.9515
416		200		52.0101
417		200		81.3125
418		200		55.8292
419		200		69.7345
420		200		63.3702
421		200		46.1039
422		200		42.3706
423		200		50.2501
424		200		56.4297
425		200		70.7489
426		200		55.7096
427		200		61.8752
428		200		49.5058
429		200		87.7218
430		200		50.902
431		200		60.2849
432		200		80.6278
433		200		56.337
434		200		40.1465
435		200		46.7237
436		200		61.4341
437		200		51.5623
438		200		46.9595
439		200		56.0623
440		200		55.1646
441		200		40.1131
442		200		53.4596
443		200		56.7152
444		200		50.4354
445		200		48.4061
446		200		92.5528
447		200		37.4288
448		200		50.2129
449		200		30.8749
450		200		78.8076
451		200		52.9314
452		200		77.4728
453		200		71.8215
454		200		51.2862
455		200		47.0511
456		250		69.9885
457		250		81.6912
458		250		52.1304
459		250		45.4709
460		250		64.9451
461		250		48.9365
462		250		71.1733
463		250		76.0437
464		250		65.5795
465		250		81.5655
466		250		54.2556
467		250		56.5445
468		250		50.8583
469		250		45.8374
470		250		54.8041
471		250		76.5122
472		250		53.1667
473		250		64.4607
474		250		50.1794
475		250		44.0122
476		250		54.1772
477		250		44.5331
478		250		50.2022
479		250		46.1822
480		250		63.3594
481		250		37.3804
482		250		53.4193
483		250		52.4461
484		250		44.0987
485		250		46.1132
486		250		71.1373
487		250		47.9635
488		250		44.079
489		250		41.7066
490		250		47.8689
491		250		48.4491
492		250		69.9192
493		250		76.5612
494		250		49.7323
495		250		47.4191
496		250		62.6671
497		250		53.9706
498		250		68.5352
499		250		74.5731
500		250		45.7775
501		250		55.5014
502		250		43.3932
503		250		35.1449
504		250		40.9257
505		250		36.169
506		250		44.7639
507		250		50.0659
508		250		55.2445
509		250		40.7951
510		250		68.663
511		250		66.6974
512		250		50.0042
513		250		91.6956
514		300		48.1633
515		300		65.3159
516		300		48.9755
517		300		70.8568
518		300		77.5533
519		300		50.7802
520		300		43.8989
521		300		58.7241
522		300		66.0991
523		300		45.4719
524		300		51.714
525		300		75.0661
526		300		71.2596
527		300		74.448
528		300		53.4254
529		300		76.1065
530		300		39.1434
531		300		55.2213
532		300		48.1328
533		300		43.1306
534		300		38.9934
535		300		43.9478
536		300		66.922
537		300		54.5921
538		300		54.5704
539		300		55.4793
540		300		49.6031
541		300		60.6203
542		300		53.5135
543		300		70.6044
544		300		40.0239
545		300		45.6293
546		300		57.8244
547		300		53.9826
548		300		59.321
549		300		48.5824
550		300		75.9609
551		300		50.5952
552		300		54.5216
553		300		72.5761
554		300		75.0486
555		300		44.683
556		300		55.143
557		350		61.7904
558		350		56.0161
559		350		45.8456
560		350		45.4115
561		350		58.3429
562		350		55.5963
563		350		32.0274
564		350		55.8092
565		350		54.3336
566		350		75.7572
567		350		61.5988
568		350		46.6357
569		350		60.1488
570		350		51.2369
571		350		38.5275
572		350		46.7516
573		350		67.1428
574		350		59.3
575		350		50.6011
576		350		77.8427
577		350		35.3775
578		400		68.6708
579		400		64.4537
580		400		63.6249
581		400		51.8127
582		400		68.621
583		400		61.882
584		400		46.3128
585		400		61.7385
586		400		78.422
587		400		79.5792
588		400		49.0054
589		400		65.4939
590		400		67.6756
591		400		66.7244
592		400		46.5031
593		400		49.0553
594		400		50.0379
595		400		45.522
596		0		47.0386
597		0		43.9223
598		0		42.5302
599		0		43.5628
600		0		97.1563
601		0		38.254
602		0		22.1287
603		0		48.9889
604		100		77.0779
605		100		44.5361
606		100		40.23
607		100		39.2013
608		100		47.27
609		100		43.3603
610		100		66.6605
611		100		32.9843
612		100		43.4916
613		100		74.1993
614		100		48.6146
615		100		30.5359
616		100		30.0566
617		100		46.085
618		100		20.4193
619		100		33.502
620		100		70.5594
621		100		50.6058
622		100		48.6018
623		100		49.1115
624		100		40.9017
625		100		44.5933
626		100		46.0086
627		100		51.9735
628		100		47.5324
629		100		68.928
630		100		38.8674
631		100		62.4576
632		100		63.363
633		100		65.7017
634		100		63.6391
635		100		73.966
636		100		67.3407
637		100		31.6886
638		100		53.8269
639		100		37.9513
640		100		46.578
641		100		37.7886
642		100		71.6398
643		100		94.0309
644		100		42.8658
645		100		42.177
646		100		49.601
647		100		61.6501
648		100		48.4367
649		100		40.9831
650		100		44.222
651		100		64.1908
652		100		31.6943
653		150		62.231
654		150		57.4479
655		150		50.3685
656		150		54.2904
657		150		51.0859
658		150		50.6596
659		150		42.8938
660		150		75.9311
661		150		43.5164
662		150		65.0053
663		150		36.8931
664		150		34.2986
665		150		70.3796
666		150		51.1286
667		150		56.4667
668		150		38.4115
669		150		34.4639
670		150		76.8459
671		150		49.9529
672		150		40.5641
673		150		45.6626
674		150		43.6445
675		150		45.519
676		150		39.3792
677		150		51.6635
678		150		73.7786
679		150		53.1555
680		150		73.5881
681		150		67.2518
682		150		47.6472
683		150		25.7478
684		150		56.66
685		150		77.6729
686		150		46.6825
687		150		36.4483
688		150		34.5822
689		150		58.2667
690		150		35.0932
691		150		46.9982
692		150		80.7489
693		150		44.4283
694		150		36.4089
695		150		41.4925
696		150		41.8185
697		150		33.2619
698		150		94.6559
699		150		45.5519
700		50		51.8159
701		50		53.3733
702		50		66.8594
703		50		52.5688
704		50		54.5933
705		50		90.9966
706		50		65.2018
707		50		74.1457
708		50		59.6689
709		50		94.8611
710		50		47.3001
711		50		87.0823
712		50		33.8328
713		50		81.7829
714		50		36.7596
715		50		27.5133
716		50		32.1789
717		50		38.9682
718		50		52.6971
719		50		37.7794
720		50		52.3496
721		50		43.548
722		50		35.135
723		50		36.357
724		50		92.7938
725		50		51.1739
726		50		29.4054
727		50		51.4971
728		50		28.5215
729		50		48.8509
730		50		28.112
731		50		38.7863
732		50		42.7241
733		50		53.3261
734		50		65.4658
735		50		51.5853
736		50		54.6644
737		50		44.8093
738		50		47.7686
739		50		22.515
740		50		31.7159
741		50		90.6451
742		50		48.4769
743		50		23.2448
744		50		52.0684
745		50		21.3933
746		50		34.8351
747		50		45.5848
748		0		40.6132
749		0		38.5751
750		0		97.8233
751		0		35.4283
752		0		39.1855
753		0		40.133
754		0		32.5339
755		0		35.2485
756		0		38.292
757		0		85.8512
758		0		44.146
759		0		56.7825
760		0		38.6589
761		100		63.6754
762		100		61.2399
763		100		40.3158
764		100		37.5832
765		100		42.0878
766		100		44.7767
767		100		59.0979
768		100		66.0423
769		100		31.7184
770		100		59.6924
771		100		41.0647
772		100		32.001
773		100		45.0167
774		100		44.0067
775		100		42.7792
776		100		66.7139
777		100		71.9762
778		100		61.271
779		100		44.6473
780		100		66.8407
781		100		48.0531
782		100		71.8648
783		100		80.93
784		100		61.1126
785		100		55.5515
786		100		44.0625
787		100		47.569
788		100		36.3032
789		100		49.8522
790		100		86.3366
791		100		80.1242
792		100		87.6311
793		100		33.462
794		100		35.2579
795		100		35.3105
796		100		74.6305
797		100		75.8484
798		100		59.7396
799		100		34.4346
800		100		35.0487
801		100		38.0727
802		100		57.4688
803		100		39.6424
804		100		84.7544
805		100		44.0867
806		100		78.8968
807		100		49.6956
808		100		54.1969
809		150		70.8194
810		150		43.1409
811		150		48.9664
812		150		35.9683
813		150		39.0809
814		150		50.744
815		150		38.52
816		150		39.6995
817		150		58.0135
818		150		44.4064
819		150		43.3021
820		150		51.5856
821		150		47.4408
822		150		63.3532
823		150		60.9745
824		150		54.6133
825		150		53.6306
826		150		34.6182
827		150		60.2056
828		150		38.7308
829		150		41.8909
830		150		46.7343
831		150		53.6018
832		150		46.6509
833		150		62.0766
834		150		48.7574
835		150		38.8116
836		150		43.7315
837		150		29.7146
838		150		37.7328
839		150		41.1722
840		150		59.2873
841		150		42.3681
842		150		34.6751
843		150		71.6071
844		150		48.0538
845		150		80.9282
846		150		61.0211
847		150		50.5719
848		150		41.0153
849		150		37.9737
850		150		42.1957
851		150		42.0518
852		150		42.6472
853		150		40.06
854		150		34.7511
855		150		40.8212
856		150		50.4597
857		150		43.695
858		150		51.9016
859		150		58.0693
860		150		49.0822
861		150		52.2806
862		150		42.8541
863		150		48.0572
864		200		46.4187
865		200		57.3769
866		200		40.7427
867		200		68.8121
868		200		72.5758
869		200		49.2451
870		200		48.4574
871		200		45.4952
872		200		70.1989
873		200		56.1729
874		200		53.0339
875		200		44.0328
876		200		40.5433
877		200		36.388
878		200		72.5367
879		200		85.1273
880		200		66.7943
881		200		40.1518
882		200		54.3023
883		200		42.9351
884		200		44.9808
885		200		39.0147
886		200		76.4283
887		200		61.3577
888		200		59.8312
889		200		50.6243
890		200		38.0864
891		200		80.9115
892		250		62.7823
893		250		87.1963
894		250		44.051
895		250		30.9353
896		250		48.3889
897		250		42.5909
898		250		37.9092
899		250		54.9301
900		250		51.4207
901		250		74.2226
902		250		44.5342
903		250		45.8156
904		250		67.056
905		250		44.8332
906		250		69.644
907		250		46.6676
908		250		64.3159
909		250		52.9225
910		250		50.3233
911		250		39.8828
912		250		39.9742
913		250		47.2868
914		250		23.3396
915		250		65.8634
916		250		26.7333
917		250		37.753
918		250		47.4769
919		250		54.549
920		250		46.0401
921		250		52.5934
922		250		40.5038
923		250		43.4815
924		250		65.5139
925		250		50.0096
926		250		44.2423
927		250		39.9255
928		250		45.952
929		250		70.4276
930		250		40.3164
931		250		41.1242
932		250		35.9666
933		300		49.8875
934		300		40.8135
935		300		42.4777
936		300		39.0891
937		300		49.2323
938		300		53.5692
939		300		60.12
940		300		70.4015
941		300		76.3718
942		300		40.5704
943		300		42.8803
944		300		51.6954
945		300		40.3997
946		300		45.1996
947		300		40.6327
948		300		36.7358
949		300		40.2282
950		300		41.5614
951		300		65.4018
952		300		42.0536
953		300		37.6603
954		300		40.5251
955		300		75.2463
956		300		50.7611
957		300		70.8714
958		300		83.1908
959		300		44.779
960		300		77.2732
961		300		74.1539
962		300		48.1253
963		300		45.7713
964		300		49.8203
965		300		52.6353
966		300		60.4202
967		300		81.637
968		300		56.0602
969		300		81.741
970		300		50.3684
971		300		62.4266
972		50		34.7004
973		50		30.5447
974		50		25.3932
975		50		45.3169
976		50		44.2575
977		50		40.3965
978		50		41.1985
979		50		39.9758
980		50		70.1508
981		50		31.8514
982		50		35.1607
983		50		76.1383
984		50		56.6713
985		50		42.0381
986		50		43.769
987		50		71.9996
988		50		39.8764
989		50		27.7551
990		50		50.9994
991		50		32.0624
992		50		51.9618
993		50		69.1184
994		50		47.7047
995		50		24.8799
996		50		65.3682
997		50		52.3136
998		50		58.8344
999		50		28.7245
1000		50		81.2465
1001		50		65.2977
1002		50		35.6473
1003		50		56.267
1004		50		42.0331
1005		50		36.0246
1006		50		37.7014
1007		50		49.0562
1008		50		34.7094
1009		50		82.4592
1010		50		68.8833
1011		50		37.334
1012		50		30.0152
1013		50		31.7206
1014		50		63.9151
1015		50		31.9488
1016		50		58.8114
1017		50		65.1662
1018		120		47.035
1019		120		72.9359
1020		120		41.5169
1021		120		39.6546
1022		120		74.0146
1023		120		33.6619
1024		120		42.7827
1025		120		41.6746
1026		120		90.3837
1027		120		38.472
1028		120		33.1611
1029		120		43.2535
1030		120		39.6116
1031		120		43.5847
1032		120		51.1686
1033		120		49.7797
1034		120		44.861
1035		120		33.9536
1036		120		50.1584
1037		120		48.2428
1038		120		42.7909
1039		120		34.6723
1040		120		48.8466
1041		120		58.0031
1042		120		55.4366
1043		120		39.102
1044		120		45.3244
1045		120		40.865
1046		120		43.0491
1047		120		45.2714
1048		120		58.1123
1049		120		45.6624
1050		120		33.1278
1051		120		41.566
1052		120		40.2642
1053		120		42.0358
1054		120		45.7986
1055		120		54.607
1056		120		31.6332
1057		120		77.6233
1058		120		38.1324
1059		120		57.6078
1060		120		35.5335
1061		120		66.2121
1062		120		62.7321
1063		120		52.4251
1064		120		49.8405
1065		120		41.9052
1066		150		34.7872
1067		150		32.0255
1068		150		36.2359
1069		150		43.3807
1070		150		44.5482
1071		150		36.747
1072		150		37.2806
1073		150		52.5734
1074		150		43.9951
1075		150		57.5639
1076		150		50.9208
1077		150		39.4748
1078		150		56.4287
1079		150		41.1402
1080		150		76.6569
1081		150		55.0281
1082		150		50.7361
1083		150		49.7846
1084		150		54.5089
1085		150		57.9373
1086		150		51.1633
1087		150		78.8008
1088		150		49.5173
1089		150		41.065
1090		150		46.276
1091		150		47.6091
1092		150		62.0018
1093		150		51.6914
1094		150		48.7337
1095		150		54.4688
1096		150		34.3602
1097		150		42.969
1098		150		55.1655
1099		150		82.2904
1100		150		43.924
1101		150		78.6481
1102		150		41.6448
1103		150		66.4227
1104		150		38.35
1105		150		36.8861
1106		150		45.1644
1107		150		54.3545
1108		150		72.3711
1109		150		90.4135
1110		150		64.7183
1111		150		49.4802
1112		150		45.0896
1113		150		46.1468
1114		150		41.5758
1115		150		37.1892
1116		150		43.9224
1117		150		84.5464
1118		150		58.7755
1119		150		49.6139
1120		150		51.7502
1121		150		46.3568
1122		150		63.0316
1123		150		52.4559
1124		150		43.7004
1125		150		71.7003
1126		180		38.5351
1127		180		56.7673
1128		180		58.9092
1129		180		43.5203
1130		180		44.636
1131		180		72.3089
1132		180		50.5779
1133		180		58.7599
1134		180		51.6706
1135		180		35.124
1136		180		55.8644
1137		180		48.1781
1138		180		38.188
1139		180		44.543
1140		180		90.338
1141		180		44.5386
1142		180		57.1828
1143		180		94.2999
1144		180		93.1086
1145		180		56.8157
1146		180		47.3222
1147		180		35.5095
1148		180		39.4118
1149		180		90.5008
1150		180		59.9766
1151		180		62.0092
1152		180		69.0378
1153		180		62.0399
1154		180		65.2179
1155		180		42.2802
1156		180		57.0325
1157		180		71.3605
1158		180		57.0535
1159		180		52.5099
1160		180		47.1683
1161		180		49.7317
1162		180		75.2027
1163		180		57.8536
1164		180		79.6718
1165		180		52.4112
1166		180		59.9993
1167		180		70.2794
1168		180		70.9075
1169		180		59.8292
1170		350		65.8009
1171		350		67.6409
1172		350		37.3523
1173		350		44.379
1174		400		45.9955
1175		400		49.0723
1176		400		41.1816
1177		400		39.4739
1178		400		80.7014
1179		400		67.5155
1180		400		42.8919
1181		400		54.666
1182		400		42.4826
1183		400		43.9979
1184		450		42.3543
1185		450		39.6745
1186		450		46.854
1187		450		58.0228
1188		450		56.3121
1189		450		52.389
1190		450		43.7556
1191		450		45.6554
1192		450		21.0136
1193		450		42.772
1194		500		48.1272
1195		500		38.6454
1196		500		38.9818
1197		500		44.4624
1198		50		54.9934
1199		50		67.1478
1200		50		46.3492
1201		50		56.31
1202		50		43.5106
1203		50		38.636
1204		50		61.477
1205		50		71.2412
1206		50		57.778
1207		50		60.6809
1208		50		44.1064
1209		50		64.548
1210		50		43.4718
1211		50		51.8418
1212		50		34.7032
1213		50		59.3956
1214		50		45.4519
1215		50		39.4671
1216		50		43.2333
1217		50		40.7241
1218		50		70.0947
1219		50		74.8142
1220		50		69.6008
1221		50		35.9113
1222		50		54.6906
1223		50		60.7813
1224		50		38.825
1225		50		46.0919
1226		50		46.7405
1227		50		55.0964
1228		50		66.7621
1229		50		45.3782
1230		50		51.2801
1231		50		50.9616
1232		50		43.5072
1233		50		42.7175
1234		50		51.6095
1235		50		42.9309
1236		50		71.5348
1237		50		46.2458
1238		50		56.4191
1239		50		50.2834
1240		50		43.1151
1241		50		96.1457
1242		50		79.481
1243		50		80.5428
1244		50		52.4988
1245		50		53.934
1246		50		41.7472
1247		50		42.7458
1248		50		63.9124
1249		50		62.3449
1250		50		71.0866
1251		50		49.154
1252		80		73.717
1253		80		44.8403
1254		80		41.2049
1255		80		38.3961
1256		80		36.9888
1257		80		36.3163
1258		80		33.4432
1259		80		90.3417
1260		80		38.2651
1261		80		81.8733
1262		80		43.2695
1263		80		34.2075
1264		80		81.2796
1265		80		46.4958
1266		80		54.7769
1267		80		48.4284
1268		80		73.5617
1269		80		73.4498
1270		80		35.3146
1271		80		35.8527
1272		80		34.8648
1273		80		36.0631
1274		80		56.9047
1275		80		50.461
1276		80		41.806
1277		80		39.6483
1278		80		65.3826
1279		80		57.7159
1280		80		44.474
1281		80		44.4617
1282		80		54.4077
1283		80		54.5476
1284		80		71.7624
1285		80		63.4382
1286		80		77.5221
1287		80		63.2853
1288		80		41.4205
1289		80		37.8521
1290		80		65.3988
1291		80		69.6451
1292		80		78.0233
1293		80		39.5561
1294		80		43.2759
1295		80		52.9632
1296		80		96.6118
1297		80		44.4653
1298		80		55.2866
1299		80		82.9047
1300		80		74.2061
1301		80		67.392
1302		80		58.494
1303		80		48.5652
1304		80		50.6423
1305		80		46.1651
1306		80		58.6978
1307		80		86.0404
1308		80		57.5677
1309		80		53.279
1310		80		46.3106
1311		100		75.2514
1312		100		58.3512
1313		100		43.7286
1314		100		73.2146
1315		100		51.7016
1316		100		49.8724
1317		100		48.4807
1318		100		38.3386
1319		100		32.8875
1320		100		46.1307
1321		100		71.5967
1322		100		45.0574
1323		100		40.7318
1324		100		47.8253
1325		100		46.9146
1326		100		57.1093
1327		100		34.3882
1328		100		40.9303
1329		100		28.14
1330		100		44.791
1331		150		36.7346
1332		150		46.8933
1333		150		58.4323
1334		150		69.3257
1335		150		56.3238
1336		150		45.417
1337		150		79.1213
1338		150		40.4111
1339		150		13.0765
1340		150		51.3257
1341		150		40.8757
1342		150		73.2311
1343		150		79.095
1344		150		55.0062
1345		150		85.4071
1346		150		78.3538
1347		150		38.268
1348		150		46.7836
1349		150		34.0516
1350		150		37.9273
1351		150		73.5507
1352		150		57.9583
1353		150		48.9979
1354		150		79.5787
1355		150		40.2635
1356		150		51.399
1357		150		50.6585
1358		150		51.9761
1359		150		54.7299
1360		150		61.3765
1361		150		30.3299
1362		150		41.7443
1363		150		58.7237
1364		150		50.0152
1365		150		61.6966
1366		150		29.7351
1367		150		51.6584
1368		150		68.1939
1369		200		54.4862
1370		200		38.9399
1371		200		46.8626
1372		200		37.9806
1373		200		53.3781
1374		200		77.1326
1375		200		43.2291
1376		200		42.3988
1377		200		69.3295
1378		200		40.8479
1379		200		52.2909
1380		200		41.7349
1381		200		33.4452
1382		200		36.2413
1383		200		38.6604
1384		200		29.4786
1385		200		45.8811
1386		200		59.4258
1387		200		53.292
1388		200		41.6753
1389		200		48.9007
1390		200		52.692
1391		200		59.8317
1392		250		42.8881
1393		250		63.6778
1394		250		46.153
1395		250		38.6972
1396		250		35.5321
1397		250		55.5521
1398		250		39.633
1399		250		92.0685
1400		250		46.1087
1401		250		35.3222
1402		250		47.1084
1403		250		35.8877
1404		250		38.6806
1405		250		44.7064
1406		250		48.0995
1407		250		59.9797
1408		250		49.7547
1409		250		57.9097
1410		250		67.3935
1411		250		63.6892
1412		250		34.4494
1413		250		72.2634
1414		250		40.5269
1415		250		37.7331
1416		250		61.0195
1417		250		46.1528
1418		250		63.8711
1419		250		46.7152
1420		250		69.5486
1421		250		49.3825
1422		250		53.4577
1423		250		82.7185
1424		250		56.2777
1425		250		63.6268
1426		250		54.8044
1427		250		42.9223
1428		250		55.0079
1429		250		32.6442
1430		250		56.7529
1431		250		52.9136
1432		250		35.4808
1433		250		72.1267
1434		250		66.8691
1435		250		41.654
1436		250		54.6611
1437		300		47.541
1438		300		64.5762
1439		300		45.1608
1440		300		43.8885
1441		300		52.9799
1442		300		45.8373
1443		300		85.6701
1444		300		70.873
1445		300		46.1402
1446		50		27.3342
1447		50		35.8511
1448		50		32.3044
1449		50		43.6878
1450		50		32.7272
1451		50		28.3663
1452		50		34.9754
1453		50		50.9642
1454		50		47.3946
1455		50		52.3707
1456		50		41.7902
1457		50		19.4251
1458		50		37.1968
1459		50		39.7047
1460		50		40.8125
1461		50		38.0919
1462		50		41.4388
1463		50		43.1747
1464		50		33.9283
1465		50		30.5195
1466		50		57.1272
1467		50		34.9892
1468		50		39.6054
1469		50		37.1024
1470		50		62.2108
1471		50		49.534
1472		50		39.2265
1473		50		33.5416
1474		50		48.59
1475		50		41.5354
1476		50		44.1959
1477		50		25.9924
1478		50		35.7788
1479		50		48.3644
1480		50		51.8305
1481		50		52.7682
1482		50		41.6762
1483		50		41.6316
1484		50		40.8391
1485		50		31.1539
1486		50		56.4412
1487		50		36.9416
1488		50		37.7749
1489		50		72.6899
1490		50		50.595
1491		50		40.1562
1492		50		32.711
1493		50		22.7539
1494		50		53.4309
1495		50		28.3464
1496		50		27.3256
1497		50		41.9456
1498		50		35.747
1499		50		74.6598
1500		50		44.0989
1501		50		58.2192
1502		50		58.6312
1503		50		39.2733
1504		50		61.4341
1505		50		58.6797
1506		350		40.6944
1507		350		38.7606
1508		350		41.7267
1509		350		66.7729
1510		350		42.6715
1511		350		56.5118
1512		350		44.1424
1513		350		63.6506
1514		350		77.2692
1515		350		40.3231
1516		350		55.8408
1517		350		77.9381
1518		350		30.3968
1519		350		28.1365
1520		350		35.0355
1521		350		49.9706
1522		350		46.3762
1523		350		76.7691
1524		350		33.0332
1525		350		39.5544
1526		350		45.6493
1527		350		73.019
1528		350		46.7393
1529		350		59.3765
1530		350		46.1486
1531		350		77.5287
1532		350		37.3126
1533		350		27.4172
1534		350		56.1824
1535		350		74.0203
1536		350		34.288
1537		350		30.5248
1538		350		55.0234
1539		350		46.5018
1540		350		40.3487
1541		350		31.8472
1542		350		48.1521
1543		350		43.951
1544		400		44.8343
1545		400		44.8132
1546		400		47.1128
1547		400		57.3472
1548		400		81.3304
1549		400		77.6551
1550		400		83.2877
1551		400		51.2972
1552		400		66.417
1553		400		72.8917
1554		400		52.6951
1555		400		66.5855
1556		400		43.9603
1557		400		77.7791
1558		400		77.2372
1559		450		51.6396
1560		450		69.1299
1561		450		57.0132
1562		450		51.3863
1563		450		74.3253
1564		500		48.0415
1565		500		52.4616
1566		0		56.3221
1567		0		42.1598
1568		0		38.6337
1569		0		47.3286
1570		0		48.9588
1571		0		42.4965
1572		0		45.0095
1573		0		42.1713
1574		0		45.6939
1575		0		46.7685
1576		0		38.0527
1577		0		33.6111
1578		0		27.9996
1579		0		17.8021
1580		0		52.1833
1581		0		43.473
1582		0		37.3852
1583		0		70.1743
1584		0		27.3123
1585		0		47.8972
1586		0		72.6119
1587		0		40.6636
1588		0		52.6384
1589		0		34.5259
1590		0		29.8352
1591		0		38.7965
1592		0		35.315
1593		100		85.4605
1594		100		94.2734
1595		100		64.5488
1596		100		67.5759
1597		100		53.6508
1598		100		47.3229
1599		100		35.8784
1600		100		87.5365
1601		100		58.445
1602		100		42.3427
1603		100		77.9098
1604		100		86.4085
1605		100		42.4594
1606		100		59.6028
1607		100		44.9516
1608		100		47.0717
1609		100		59.3765
1610		100		61.1389
1611		100		53.6135
1612		100		84.3806
1613		100		25.5774
1614		100		39.7603
1615		100		41.6455
1616		100		43.0851
1617		100		65.5923
1618		100		15.4174
1619		100		66.1811
1620		100		46.4346
1621		100		45.8161
1622		100		45.5792
1623		100		50.2412
1624		100		44.5386
1625		100		72.0401
1626		100		67.005
1627		100		41.1973
1628		100		30.6149
1629		100		42.6475
1630		100		54.6628
1631		100		57.8286
1632		150		46.6517
1633		150		46.8805
1634		150		47.9223
1635		150		43.7044
1636		150		50.0639
1637		150		41.9073
1638		150		53.7918
1639		150		69.6196
1640		150		49.6065
1641		150		44.3333
1642		150		53.6509
1643		150		49.7263
1644		150		41.9079
1645		150		41.7982
1646		150		44.0684
1647		150		73.0404
1648		150		60.7146
1649		150		52.7265
1650		150		71.509
1651		150		79.6776
1652		150		61.15
1653		150		39.8083
1654		150		43.0988
1655		150		72.2653
1656		150		33.3551
1657		150		58.0415
1658		150		32.8758
1659		150		76.8977
1660		150		46.3466
1661		150		50.3467
1662		150		75.5274
1663		150		64.2325
1664		150		79.1969
1665		150		51.1834
1666		150		46.9867
1667		150		42.6331
1668		150		43.7253
1669		150		85.7466
1670		150		46.0295
1671		150		82.974
1672		200		47.3819
1673		200		52.1211
1674		200		58.6473
1675		200		62.97
1676		200		52.5973
1677		200		15.8298
1678		200		75.6205
1679		200		56.4759
1680		200		34.7427
1681		200		37.3095
1682		200		40.3425
1683		200		53.0854
1684		200		46.6375
1685		200		51.7817
1686		200		43.2686
1687		200		47.0105
1688		200		65.2872
1689		200		33.9228
1690		200		41.7543
1691		200		37.8447
1692		200		32.3924
1693		200		59.9803
1694		200		60.7364
1695		200		87.6091
1696		200		56.1305
1697		200		54.7138
1698		200		53.3969
1699		200		52.2501
1700		200		40.5851
1701		200		50.2852
1702		200		87.4947
1703		200		37.9008
1704		200		55.4534
1705		200		54.0793
1706		200		38.2627
1707		200		36.3205
1708		200		37.9124
1709		200		37.9285
1710		200		39.6701
1711		200		49.3278
1712		200		66.0169
1713		200		48.3834
1714		200		40.3822
1715		200		71.1371
1716		250		65.7745
1717		250		44.2258
1718		250		56.3263
1719		250		37.1654
1720		250		42.4035
1721		250		54.4993
1722		250		25.012
1723		250		58.7837
1724		250		40.1872
1725		250		64.8154
1726		250		36.7281
1727		250		34.9258
1728		250		61.4665
1729		250		47.6064
1730		250		50.1447
1731		250		53.8132
1732		250		50.0307
1733		250		43.1221
1734		250		63.3364
1735		250		45.8469
1736		250		65.0274
1737		250		80.7625
1738		250		46.4069
1739		250		37.7382
1740		250		40.5324
1741		250		65.5218
1742		250		57.9151
1743		250		83.2112
1744		250		39.6009
1745		250		30.7476
1746		250		70.5058
1747		250		47.8714
1748		250		46.3026
1749		250		52.7491
1750		250		53.7253
1751		250		45.6702
1752		300		73.4368
1753		300		19.2634
1754		300		34.7797
1755		300		67.7117
1756		300		41.0135
1757		300		60.8813
1758		300		47.1222
1759		300		33.388
1760		300		46.5921
1761		300		65.9417
1762		300		61.4623
1763		300		61.8329
1764		300		45.9845
1765		300		85.2836
1766		300		41.9474
1767		300		51.3768
1768		300		50.7375
1769		300		37.8968
1770		300		50.5643
1771		300		76.0044
1772		300		64.9954
1773		300		61.9093
1774		300		48.7741
1775		300		63.3495
1776		300		62.784
1777		300		41.2586
1778		300		41.6493
1779		300		40.3526
1780		300		70.8651
1781		300		69.1873
1782		300		39.5762
1783		300		51.9712
1784		300		63.3471
1785		300		46.1456
1786		300		38.4083
1787		50		23.62
1788		50		59.0929
1789		50		52.7895
1790		50		46.7006
1791		50		74.2529
1792		50		41.218
1793		50		47.212
1794		50		56.5845
1795		50		28.2996
1796		50		38.6659
1797		50		42.1368
1798		50		74.1308
1799		50		48.458
1800		50		45.6267
1801		50		33.9006
1802		50		38.8475
1803		50		49.1234
1804		50		32.7445
1805		50		50.0636
1806		50		40.6117
1807		50		42.5445
1808		50		47.1558
1809		50		71.2428
1810		50		66.8851
1811		50		43.6592
1812		50		51.5704
1813		50		58.1545
1814		50		30.5167
1815		50		41.5966
1816		50		91.3698
1817		50		82.8616
1818		50		30.4387
1819		50		76.559
1820		50		32.79
1821		50		40.8922
1822		50		46.1179
1823		50		48.9028
1824		50		32.4954
1825		50		39.6859
1826		50		57.0614
1827		50		40.3638
1828		50		51.1325
1829		50		35.0955
1830		50		49.6445
1831		350		51.8831
1832		350		56.5319
1833		350		63.2319
1834		350		41.4264
1835		350		39.676
1836		350		69.9984
1837		350		48.237
1838		350		40.1144
1839		350		48.3431
1840		350		43.1206
1841		350		46.2463
1842		350		51.8824
1843		350		34.5739
1844		350		60.4625
1845		350		57.1095
1846		350		40.8442
1847		350		63.1932
1848		350		43.6086
1849		350		43.8919
1850		350		52.5285
1851		350		74.9072
1852		350		30.7005
1853		350		43.7842
1854		350		40.1782
1855		350		58.3475
1856		350		39.6947
1857		350		40.7055
1858		350		44.5034
1859		350		73.3993
1860		350		51.1445
1861		350		37.8009
1862		350		74.2542
1863		350		23.7237
1864		350		42.041
1865		350		61.5147
1866		350		43.2743
1867		350		50.752
1868		350		64.2076
1869		350		44.5889
1870		350		58.3928
1871		350		38.5328
1872		350		43.5398
1873		400		49.9801
1874		400		50.6701
1875		400		49.6529
1876		400		34.6966
1877		400		40.6385
1878		400		37.49
1879		400		66.5237
1880		400		66.1162
1881		400		63.6402
1882		400		31.029
1883		400		34.9991
1884		400		43.6684
1885		400		46.8055
1886		400		47.6058
1887		400		54.6049
1888		400		51.9266
1889		400		53.3437
1890		400		50.1444
1891		400		37.8306
1892		400		46.8573
1893		400		47.427
1894		400		58.0782
1895		400		41.6491
1896		400		43.1616
1897		400		42.125
1898		400		43.0385
1899		400		42.8773
1900		400		50.6193
1901		400		66.4471
1902		400		66.9221
1903		400		48.2287
1904		400		56.8484
1905		400		40.4238
1906		400		40.7944
1907		400		41.3993
1908		400		48.099
1909		400		50.5874
1910		400		62.8764
1911		400		52.0095
1912		400		62.5244
1913		400		80.547
1914		400		74.6241
1915		400		71.5242
1916		400		63.2986
1917		400		75.5673
1918		400		39.4654
1919		400		38.7171
1920		450		58.5726
1921		450		32.3937
1922		450		51.1497
1923		450		46.6604
1924		450		58.2522
1925		450		65.7096
1926		450		54.4752
1927		450		55.6567
1928		450		55.7329
1929		450		58.3396
1930		450		57.1915
1931		450		50.299
1932		450		50.3019
1933		450		59.3351
1934		450		71.8423
1935		450		63.4023
1936		450		45.876
1937		450		39.399
1938		450		62.8402
1939		450		70.2773
1940		450		60.5251
1941		450		42.3403
1942		450		15.9395
1943		450		28.5376
1944		450		49.3015
1945		450		48.0213
1946		450		47.1403
1947		450		65.8966
1948		450		46.6276
1949		450		55.0283
1950		450		77.1884
1951		450		84.9611
1952		450		70.4716
1953		500		70.5291
1954		500		46.0557
1955		500		70.436
1956		500		38.0541
1957		500		69.4333
1958		500		71.1834
1959		500		53.0117
1960		500		56.1685
1961		500		68.0396
1962		500		58.9509
1963		500		49.4042
1964		500		52.1398
1965		500		82.5603
1966		500		57.1237
1967		500		66.7573
1968		500		50.0834
1969		500		44.1868
1970		500		38.6998
1971		500		77.959
1972		500		58.643
1973		500		45.4941
1974		500		75.4903
1975		500		84.0268
1976		500		64.7678
1977		500		63.3033
1978		500		44.5161
1979		500		46.4041
1980		500		48.5124
1981		550		76.0797
1982		550		67.3552
1983		550		61.9169
1984		550		38.0393
1985		550		39.6005
1986		550		39.0072
1987		550		59.2627
1988		550		51.5621
1989		550		37.2017
1990		550		65.6672
1991		550		67.8557
1992		600		67.5836
1993		600		63.2176
1994		600		67.4309
1995		600		73.5388
1996		600		55.2245
1997		0		42.7781
1998		0		39.9453
1999		0		36.9444
[truncated: 4,545 more rows]
