# Supplementary material for: More homogeneous capillary flow and oxygenation in deeper cortical layers correlate with increased oxygen extraction
Source: eLife. 2019 Jul 15;8:e42299. doi: 10.7554/eLife.42299 (PMC6636997; doi:10.7554/eLife.42299)
Supplement: Figure 3—source data 1. [file elife-42299-fig3-data1.xlsx]

## Sheet: Sheet1
Data Index		Depth (µm)		Mean-PO2 (mmHg)		RBC-PO2 (mmHg)		InterRBC-PO2 (mmHg)		RBC Flux (RBC/s)
1		0		38.3677		45.1783		36.1762		21.4586
2		0		43.964		52.3709		39.1686		35.6056
3		0		38.3468		43.4147		35.918		31.3294
4		0		31.9456		48.8776		29.9016		2.16969
5		0		51.5937		57.7796		49.4062		38.9549
6		0		25.38		38.2173		26.6566		4.32445
7		0		43.14		56.621		45.2995		10.9912
8		0		48.1191		76.0115		45.7549		29.0198
9		0		65.3759		74.5481		57.2313		53.9675
10		0		47.167		61.9187		44.8828		24.5732
11		0		36.9087		40.8092		36.1896		18.9219
12		0		39.7296		52.0726		36.5456		12.4465
13		0		27.5773		39.3674		26.0502		15.8452
14		100		38.8498		71.1304		36.8437		52.6871
15		100		41.953		49.7797		38.6035		48.5172
16		100		52.2518		86.6925		46.5586		53.7159
17		100		27.5755		46.4674		27.8456		17.7796
18		100		41.6665		55.9102		38.2693		24.4002
19		100		44.3276		57.545		41.25		44.5938
20		100		44.4058		65.9537		40.327		34.7971
21		100		55.556		77.2933		48.859		44.476
22		100		35.064		52.4133		31.1794		32.341
23		100		47.8669		65.5687		42.5714		40.0112
24		150		36.7414		46.5566		33.8013		25.4108
25		150		35.0707		67.7394		34.4227		22.5152
26		150		41.7293		46.91		40.6584		31.4474
27		150		47.3521		65.309		41.3879		37.75
28		150		48.7203		61.3267		46.1682		18.6411
29		150		39.8064		55.0984		37.2473		33.4622
30		250		36.4428		46.3838		32.699		31.1215
31		250		51.3859		66.3384		44.9704		58.2526
32		250		54.9283		70.6251		51.1623		31.5559
33		350		40.095		49.6312		37.9247		18.3242
34		350		55.8887		64.4388		53.4161		43.0295
35		350		47.5416		64.0455		43.8738		33.164
36		350		33.4997		44.5353		30.2962		17.3171
37		350		55.2546		56.4178		55.008		13.318
38		350		47.8659		57.7565		42.9051		41.0166
39		350		35.8934		46.1624		33.7946		35.5107
40		350		63.8905		69.4806		58.6026		50.5563
41		450		46.5511		67.9788		42.3878		46.6294
42		450		49.2356		58.7667		47.7581		16.2657
43		50		59.1592		67.8949		55.8422		47.504
44		50		41.4888		55.0356		38.1567		37.2186
45		50		37.3856		54.9596		34.6978		23.336
46		50		45.3953		55.4873		42.4704		43.9852
47		50		72.4896		85.0304		66.5445		116.068
48		50		38.7595		49.1253		33.2063		17.0887
49		50		40.4957		48.9897		37.2677		23.9128
50		50		33.6658		45.7299		31.3886		17.2264
51		50		71.2241		92.6339		65.85		99.8972
52		50		49.6505		62.107		45.2057		43.2107
53		50		33.1786		46.2276		29.0357		41.704
54		50		21.9561		35.0092		22.2147		10.3872
55		50		47.1882		59.4715		43.3124		15.4336
56		50		38.3894		66.9571		36.0635		14.2542
57		50		42.8604		51.5356		38.8317		32.0421
58		50		35.7918		47.3815		35.7604		25.0343
59		50		34.1223		42.6705		29.2367		41.08
60		50		45.5997		49.5461		44.1794		22.6677
61		50		45.2589		59.6373		42.0793		67.5941
62		600		54.0179		65.5177		49.9946		53.7461
63		600		37.0895		44.8532		34.0213		13.1759
64		600		34.6812		40.8631		32.847		20.2883
65		600		48.5827		57.1485		47.6315		23.6845
66		150		59.4885		71.2007		53.8967		26.5638
67		200		52.0101		69.8648		46.4108		43.9961
68		200		55.8292		64.6019		49.0747		36.4155
69		200		50.2501		59.25		45.3675		31.7295
70		200		60.2849		73.8815		54.1167		83.9836
71		200		30.8749		44.4391		29.8463		29.8503
72		250		46.1132		57.2178		42.6796		34.0346
73		250		49.7323		59.2338		48.2047		47.3226
74		250		62.6671		73.8891		56.2019		67.9397
75		250		55.5014		58.0123		53.7166		24.4729
76		250		35.1449		40.9627		32.2867		28.7343
77		300		57.8244		70.3716		52.2938		65.2244
78		350		45.4115		52.9971		42.6733		32.3193
79		350		35.3775		49.4382		34.4		25.46
80		100		44.5361		61.5377		38.4207		31.1258
81		100		40.9017		61.5629		37.7696		51.3877
82		100		47.5324		69.605		44.4999		28.8157
83		150		36.8931		50.2751		33.4854		46.3792
84		150		34.2986		52.9184		29.8384		32.5044
85		150		56.4667		72.4323		51.3536		53.1767
86		150		35.0932		51.1193		30.0754		19.6895
87		150		46.9982		63.1199		42.7711		43.3682
88		150		36.4089		49.9542		34.0022		22.9081
89		150		33.2619		48.6574		32.6937		19.5514
90		150		45.5519		68.7396		40.8968		29.1504
91		50		33.8328		40.413		30.5778		20.819
92		50		36.7596		63.8884		36.5378		11.2193
93		50		27.5133		44.1729		24.9336		11.2499
94		50		32.1789		51.1257		32.0361		18.9245
95		50		37.7794		47.7182		33.297		33.3714
96		50		35.135		50.3677		31.0629		52.332
97		50		36.357		53.7924		32.8842		21.8523
98		50		38.7863		61.4782		35.1786		37.1998
99		50		47.7686		59.7527		40.6424		41.1192
100		50		22.515		36.1777		22.2402		7.68675
101		50		31.7159		38.4356		31.7974		15.7563
102		100		42.7792		57.4315		38.6164		40.0995
103		150		44.4064		57.5955		41.5266		34.2704
104		150		41.8909		50.1214		38.9559		34.4914
105		150		29.7146		44.4951		28.9568		12.4904
106		150		37.7328		52.5839		36.3128		10.9731
107		150		42.1957		49.9287		39.2533		19.5508
108		150		42.6472		48.8705		39.8104		38.7925
109		250		39.8828		48.4346		39.1849		20.6747
110		300		42.8803		56.0666		39.9585		34.899
111		50		34.7004		46.2835		30.2952		37.0065
112		50		30.5447		36.8584		28.4567		44.5404
113		50		25.3932		37.5817		23.9284		15.6015
114		50		31.8514		51.4564		29.6912		19.1217
115		50		35.1607		59.4878		33.447		20.7624
116		50		36.0246		62.3484		33.8331		21.4088
117		50		30.0152		38.151		26.7213		32.0127
118		50		31.7206		47.5841		28.5649		19.9685
119		120		41.5169		46.8967		44.6964		41.1523
120		120		33.6619		45.6663		36.01		18.3885
121		120		39.102		46.2262		39.1199		42.9876
122		120		40.865		58.7334		35.3952		34.3997
123		120		41.566		48.4726		34.9705		29.6461
124		150		38.35		49.53		34.1419		45.0919
125		150		45.1644		42.2316		42.3785		22.3577
126		150		64.7183		71.1747		53.5009		52.0562
127		150		51.7502		68.0018		46.5851		62.5423
128		180		57.0325		61.1305		56.6557		66.2483
129		400		39.4739		47.4539		39.8363		10.691
130		450		39.6745		45.4376		34.774		31.7099
131		450		46.854		53.0779		44.5691		35.6214
132		450		56.3121		56.6642		47.7229		15.5525
133		50		44.1064		52.8405		43.4769		47.8387
134		50		46.7405		60.989		39.7169		39.3208
135		50		55.0964		63.9315		50.6507		36.3636
136		50		51.2801		70.1057		41.4671		49.7512
137		50		42.7175		52.2951		39.2985		37.7423
138		50		51.6095		59.9114		46.4955		28.6584
139		50		46.2458		53.1987		45.4905		62.3701
140		50		53.934		57.3304		52.8793		42.7807
141		80		46.4958		65.8858		40.2096		41.0678
142		80		56.9047		60.2174		59.8568		47.72
143		100		34.3882		45.3294		29.6746		28.663
144		100		28.14		36.5294		25.1503		28.3373
145		150		40.4111		51.9839		36.364		45.6804
146		150		40.8757		46.648		38.3124		41.9791
147		150		34.0516		40.3711		30.3515		31.177
148		150		30.3299		37.8556		28.7512		35.7125
149		150		29.7351		36.3468		27.3864		29.3967
150		200		37.9806		49.547		34.3674		35.7038
151		200		42.3988		48.693		38.2726		23.2469
152		200		33.4452		38.7098		29.3921		23.3507
153		250		42.8881		53.8838		38.4363		40.7456
154		250		46.153		52.8322		42.7959		51.6888
155		250		38.6972		45.4105		34.2989		44.8407
156		250		35.5321		45.9691		32.4836		28.1647
157		50		27.3342		35.6737		25.6777		22.0436
158		50		35.8511		43.5305		31.7111		36.0331
159		50		32.3044		39.8342		30.7122		30.01
160		50		32.7272		43.7351		30.2258		32.2282
161		50		50.9642		62.3373		46.5551		52.1011
162		50		47.3946		56.5075		44.8401		47.4692
163		50		41.7902		48.2709		37.7894		33.5817
164		50		37.1968		46.5693		35.3492		6.65178
165		50		39.7047		46.5193		34.8522		47.6811
166		50		30.5195		38.6859		27.3825		32.8651
167		50		57.1272		65.9901		52.7517		52.9835
168		50		49.534		65.2102		44.4221		33.3411
169		50		33.5416		46.9429		30.5831		25.273
170		50		25.9924		37.9595		23.8369		17.1394
171		50		48.3644		65.5408		42.1374		56.4247
172		50		32.711		40.7094		28.0363		21.4091
173		50		22.7539		26.4191		21.7506		12.0144
174		50		28.3464		33.3763		26.2888		21.5642
175		50		58.6797		65.8644		52.4019		39.3452
176		350		38.7606		43.0573		36.5074		26.0244
177		350		41.7267		47.2183		41.5014		27.9793
178		350		40.3231		47.0424		34.6348		38.4347
179		350		30.3968		44.4914		30.6532		21.7144
180		350		28.1365		44.0979		26.3734		19.5677
181		350		33.0332		41.673		30.6074		27.6246
182		350		45.6493		50.1598		43.7028		30.6145
183		350		37.3126		46.3714		34.1838		32.3662
184		350		27.4172		39.2755		25.5829		17.3446
185		350		34.288		44.4596		32.5103		20.0602
186		350		30.5248		46.0261		27.7255		20.8963
187		350		55.0234		67.5987		53.8716		24.638
188		350		40.3487		47.3479		38.9949		30.5764
189		400		57.3472		65.2918		53.4502		91.9757
190		400		51.2972		56.329		45.1289		48.7855
191		400		52.6951		59.3291		50.359		45.1423
192		400		43.9603		48.8298		40.0247		39.0385
193		450		51.6396		59.3952		48.4452		71.5909
194		450		51.3863		54.9535		47.883		44.0652
195		0		42.1598		55.4262		38.3333		52.1747
196		0		47.3286		49.2605		46.4981		35.2409
197		0		48.9588		47.0622		49.5744		24.9508
198		0		45.0095		53.6076		40.4467		38.0609
199		0		42.1713		53.0541		38.0296		30.5661
200		0		38.0527		43.4098		34.5703		38.6363
201		0		43.473		52.0223		40.6802		33.5292
202		0		37.3852		43.7613		35.8589		26.4755
203		0		40.6636		46.7512		41.446		6.48444
204		0		34.5259		42.6569		33.6365		5.82307
205		0		29.8352		34.8054		27.5903		38.3696
206		0		35.315		38.744		34.5278		23.0305
207		100		53.6508		63.3036		48.6464		63.1306
208		100		35.8784		49.0592		33.5372		31.2383
209		100		42.4594		51.9272		40.3467		45.7844
210		100		47.0717		60.9958		44.2008		58.1509
211		100		61.1389		70.1333		57.269		37.0482
212		100		25.5774		34.3118		24.186		16.4173
213		100		65.5923		90.1943		55.9806		54.6897
214		100		45.8161		54.9873		42.6586		33.2216
215		100		50.2412		55.2587		47.8017		24.5462
216		100		44.5386		53.8644		40.6362		107.901
217		100		30.6149		39.0118		29.3362		21.1754
218		150		46.8805		55.077		42.8388		61.5909
219		150		47.9223		54.5898		44.8743		48.5112
220		150		43.7044		59.6092		39.1591		61.4676
221		150		53.6509		62.0481		47.0546		65.218
222		150		49.7263		75.9068		46.6036		44.0591
223		150		41.9079		57.3472		39.6422		40.4407
224		150		41.7982		52.6026		37.368		11.9465
225		150		44.0684		56.5472		40.866		39.2593
226		150		60.7146		69.2351		56.0955		61.0835
227		150		52.7265		66.0615		48.4376		32.844
228		150		61.15		69.1414		55.3761		68.7165
229		150		39.8083		50.2462		38.4244		33.7242
230		150		43.0988		54.9248		41.4222		30.2336
231		150		72.2653		81.3327		65.8886		73.2868
232		150		33.3551		52.2552		28.5066		25.6065
233		150		32.8758		55.7074		31.0303		27.5017
234		150		46.3466		54.1974		43.7941		21.7391
235		150		46.9867		51.9347		43.1199		34.124
236		200		52.5973		65.2569		48.5201		68.6347
237		200		56.4759		63.6626		53.7214		47.4277
238		200		34.7427		45.7124		32.3074		27.6743
239		200		40.3425		57.6636		37.7628		33.9983
240		200		53.0854		65.2715		47.1219		65.3824
241		200		46.6375		55.1199		44.0798		32.3826
242		200		43.2686		51.0457		39.0186		39.8289
243		200		47.0105		58.9732		42.8185		35.9599
244		200		33.9228		47.024		31.0261		27.666
245		200		37.8447		47.2194		34.5439		33.6065
246		200		32.3924		40.5046		28.1846		28.6022
247		200		40.5851		45.1478		36.9947		28.1339
248		200		38.2627		47.9223		34.8041		38.7752
249		200		39.6701		51.332		36.3333		31.2573
250		200		49.3278		57.2541		48.4246		38.8514
251		200		66.0169		74.6434		58.8542		46.0786
252		200		48.3834		57.6337		45.6209		31.5929
253		200		40.3822		48.1836		38.2528		45.504
254		250		56.3263		66.5564		52.4486		47.0723
255		250		37.1654		41.8349		36.3692		27.3771
256		250		36.7281		50.2888		33.8872		15.0348
257		250		61.4665		69.4358		56.2387		83.9489
258		250		46.4069		56.4464		41.5063		75.935
259		250		30.7476		39.344		28.2116		27.746
260		300		33.388		45.0315		30.6861		27.7942
261		300		61.4623		69.4573		59.2462		71.5789
262		300		61.8329		74.491		57.7297		58.8508
263		300		45.9845		59.407		43.018		58.8626
264		300		41.9474		52.4645		37.8756		30.4625
265		300		51.3768		55.8181		50.9327		38.3202
266		300		37.8968		50.6846		34.1494		48.0053
267		300		61.9093		71.3818		58.5175		43.1621
268		300		48.7741		54.7662		44.6957		75.1548
269		300		41.2586		55.1389		40.6669		24.6564
270		300		38.4083		49.5965		36.1455		34.2836
271		50		59.0929		65.5883		51.7871		43.0024
272		50		46.7006		57.3258		43.5527		25.6249
273		50		28.2996		46.8652		28.8561		12.7292
274		50		38.6659		49.8042		38.1097		19.6846
275		50		48.458		62.9258		43.8092		29.4779
276		50		45.6267		65.6676		40.8201		28.9987
277		50		33.9006		38.9216		30.3078		52.028
278		50		38.8475		43.1232		33.6502		50.3434
279		50		49.1234		54.6552		45.4276		41.7311
280		50		32.7445		41.98		28.866		36.4436
281		50		40.6117		57.005		36.3212		60.7727
282		50		42.5445		55.1718		37.6514		62.3353
283		50		66.8851		74.9712		60.0009		109.832
284		50		43.6592		58.8544		39.6578		51.1337
285		50		30.5167		42.3621		27.6576		27.1243
286		50		41.5966		55.9354		38.4054		57.7985
287		50		82.8616		91.5667		78.1995		100.13
288		50		30.4387		39.0964		29.2741		16.4193
289		50		32.79		55.2318		30.3029		34.1961
290		50		32.4954		42.0503		30.9905		31.6638
291		50		51.1325		59.6558		47.419		34.1527
292		50		35.0955		46.2503		33.7711		19.8962
293		350		51.8831		54.5754		48.7928		49.282
294		350		41.4264		52.3496		38.772		39.1122
295		350		34.5739		46.1032		34.4715		18.8719
296		350		43.6086		56.8013		40.0166		26.3606
297		350		30.7005		39.386		29.1221		12.1331
298		350		40.1782		47.0513		35.6096		22.3321
299		350		44.5034		50.3199		42.5347		27.3527
300		350		37.8009		49.7272		38.2937		17.5286
301		350		23.7237		34.8634		23.9852		19.9828
302		350		38.5328		45.6811		37.4017		20.2191
303		400		50.6701		58.8048		48.1974		37.6131
304		400		34.6966		43.5269		33.2589		14.2836
305		400		31.029		44.3912		29.1823		19.7595
306		400		34.9991		44.036		33.8295		16.9938
307		400		43.6684		48.7088		41.7904		41.9346
308		400		41.6491		46.7104		40.1784		20.4176
309		400		43.1616		49.4726		39.8261		44.2779
310		400		42.125		47.6299		39.7688		77.7722
311		400		43.0385		53.3439		39.5651		30.5086
312		400		42.8773		57.9692		41.246		20.2987
313		400		40.4238		48.8514		37.6176		36.9419
314		400		41.3993		52.621		38.0502		28.1529
315		450		32.3937		41.8519		30.1582		19.7114
316		450		39.399		47.4378		37.4929		23.5141
317		450		28.5376		37.648		26.3544		27.1077
318		450		47.1403		55.9915		44.1032		58.4436
319		450		65.8966		70.2539		65.5646		37.7513
320		500		38.0541		47.4586		35.1192		16.3216
321		500		50.0834		58.9179		46.6655		66.2135
322		550		39.6005		50.7067		35.5435		49.7787
323		550		51.5621		60.5934		47.2897		51.3037
324		550		37.2017		45.72		34.9915		39.9526
325		0		39.9453		45.1963		38.494		28.8116
326		0		36.9444		48.1189		35.6502		24.3934
327		0		33.9677		49.8691		32.3425		17.1799
328		0		46.4196		66.5291		41.9719		48.5411
329		0		40.3068		48.363		36.3964		37.3243
330		0		39.4253		50.8802		37.6227		38.6869
331		0		43.5975		49.1726		40.8144		70.1151
332		100		25.6076		38.2044		23.1527		10.6429
333		100		38.797		56.0061		36.5739		31.879
334		100		48.8785		77.3921		44.864		19.3499
335		100		31.8807		38.2018		31.0991		29.0669
336		100		47.5098		55.2877		45.3365		66.3296
337		100		45.6413		59.4744		41.5124		60.1384
338		150		33.7176		50.0104		33.1864		18.9189
339		150		42.7412		54.3926		39.3385		25.8565
340		150		42.4751		49.2475		38.4123		46.3283
341		150		30.9427		37.5526		30.6334		29.4299
342		150		33.1594		46.2863		30.7657		35.8908
343		150		65.2373		75.7454		60.6462		110.373
344		150		49.0275		53.5852		44.4718		35.7845
345		150		30.7279		39.8645		29.5408		28.054
346		200		57.6234		63.3011		54.8546		85.243
347		200		41.84		48.7467		39.3487		40.3448
348		200		47.695		59.3186		43.54		35.493
349		200		39.0548		54.3671		36.2751		32.3731
350		200		36.3467		44.7557		35.0319		38.5058
351		200		32.7998		40.6622		29.7097		19.1354
352		200		49.9701		67.6837		46.5657		74.8572
353		200		54.719		64.9713		50.5793		45.7805
354		300		43.5943		51.8689		39.143		46.3324
355		300		44.7392		55.6927		41.9535		36.6275
356		300		48.7826		55.8369		44.8751		59.8681
357		300		49.2865		56.8821		46.7109		68.6183
358		300		50.2924		61.3837		47.7829		77.5473
359		300		35.6164		38.9031		35.1722		28.3973
360		300		40.2228		44.0825		36.2571		41.585
361		300		36.0194		44.1209		33.926		43.5982
362		300		56.2377		66.5363		51.3391		57.4277
363		300		58.4993		68.2436		54.6523		56.5661
364		300		46.6664		54.4029		43.9203		51.4146
365		300		47.9033		54.4166		44.4878		61.9109
366		50		53.49		61.2989		47.7471		42.3659
367		50		30.1236		41.263		25.4038		27.3246
368		50		56.9825		67.903		53.0827		69.2852
369		50		43.6697		56.5941		39.492		56.0392
370		50		45.1731		51.5133		40.7604		60.0503
371		50		32.1275		45.9292		29.7565		15.6378
372		50		41.8768		51.7683		39.4017		23.0859
373		50		36.1685		46.5395		35.3744		19.125
374		350		41.1881		54.7753		37.9348		22.6817
375		350		53.7397		65.3663		49.6184		85.8754
376		350		46.1959		54.6044		42.9372		28.7347
377		350		56.8966		63.8931		54.4058		63.1684
378		350		41.5982		47.0281		39.9239		40.7933
379		350		52.7391		61.3115		48.2427		35.5332
380		350		49.856		61.4765		46.2359		70.203
381		350		47.0666		51.2145		45.4699		41.717
382		400		49.6411		56.3047		47.7184		46.6466
383		400		44.5163		51.6517		41.5801		43.5893
384		400		52.1366		62.9467		50.5707		24.1783
385		400		36.5423		45.9388		35.6421		6.58465
386		400		44.6807		52.6344		41.0151		29.878
387		450		53.0149		63.994		48.6316		32.7272
388		450		45.067		57.0103		44.5598		17.4209
389		450		45.2832		50.9788		44.588		28.2088
390		450		53.3711		60.0822		50.2743		43.9732
391		450		42.4411		48.2589		39.1596		41.9153
392		450		48.6559		53.351		44.8795		41.3628
393		450		51.4968		60.4379		48.5032		37.7667
394		500		46.3967		52.4214		43.2697		57.1167
395		500		39.4853		55.9171		38.1381		8.96493
396		120		34.0742		45.4505		31.5562		35.6316
397		120		49.3635		49.4197		49.3472		26.2743
398		120		41.5559		43.0206		40.808		27.0865
399		120		37.3285		41.8787		33.6279		42.4403
400		120		26.4465		30.1656		23.5032		36.8034
401		120		33.1963		44.1944		29.6134		47.7164
402		120		51.1527		49.5919		52.0133		23.0619
403		120		32.3193		35.5204		30.1181		48.4597
404		120		37.7402		44.2928		33.7807		34.8944
405		120		36.1264		40.3138		32.8506		25.0482
406		120		56.4758		62.5258		53.5041		82.1777
407		120		31.6456		36.2969		30.0992		27.7778
408		120		25.2485		33.8328		23.8274		21.1864
409		120		39.2081		51.2547		34.9649		27.5482
410		120		35.9714		37.0414		35.3577		21.5285
411		160		40.0055		44.3674		38.0765		60.1685
412		160		54.6787		57.6168		52.4918		67.7436
413		160		45.6836		52.1622		41.1763		71.5381
414		160		39.4804		42.9905		37.6905		43.0108
415		160		38.5426		46.9792		34.5593		38.475
416		160		44.4889		51.2616		40.4032		64.758
417		160		32.3296		37.7629		28.4422		43.0663
418		160		46.2817		50.5864		43.3877		55.4066
419		160		32.0719		58.0638		29.214		17.7541
420		160		58.7604		63.8758		55.0394		113.367
421		160		38.7515		47.0086		36.0827		30.6337
422		160		35.2891		41.4205		31.4418		75.4783
423		160		36.7556		45.102		31.7649		45.6158
424		200		45.1122		48.746		43.7894		37.234
425		200		29.971		37.8597		27.5068		46.2487
426		200		38.2564		48.2143		34.2216		41.5584
427		200		54.3853		54.1748		54.5036		69.5169
428		200		43.9989		44.749		43.7003		47.2335
429		200		53.6994		58.5151		52.4712		30.4569
430		200		41.5277		47.5423		37.1913		42.5532
431		200		39.3317		45.2468		37.116		32.9861
432		40		29.0717		30.6276		28.3308		32.3625
433		40		41.9051		45.3107		39.8954		47.7408
434		40		33.9498		35.9082		33.4679		69.1983
435		40		39.5134		51.0562		35.3015		21.0748
436		40		39.6963		44.1271		37.3576		105.874
437		80		28.4726		33.9597		25.7574		23.1605
438		80		25.9529		42.6211		18.0143		8.98957
439		80		34.9405		43.1512		32.4262		32.4324
440		80		39.9276		48.5665		38.4107		30.4006
441		80		48.4879		51.6961		46.5703		53.5961
442		80		33.1398		39.3155		31.4609		59.4926
443		80		49.6885		59.4304		45.5048		81.9252
444		80		50.3989		44.4195		52.462		30.0601
445		80		38.0164		45.4128		35.7892		30.722
446		80		55.5425		61.8961		49.7446		84.6024
447		100		36.7314		45.9832		34.4783		43.573
448		100		42.3974		59.755		39.2042		20.5255
449		100		44.458		43.6617		44.9409		25.9067
450		100		39.3204		44.4592		37.9264		59.4026
451		100		48.5769		66.6339		44.0216		98.9269
452		100		39.7663		46.3819		36.3801		37.1353
453		100		42.3988		49.7892		37.4699		34.7794
454		100		43.8774		51.5848		40.246		67.5447
455		100		38.8185		46.4242		36.3805		54.7289
456		100		48.4165		62.7494		42.7448		93.0626
457		100		50.9496		70.3164		45.0094		21.8855
458		100		36.2856		37.9286		35.5159		26.2467
459		100		36.6267		50.5664		33.6223		34.0832
460		100		35.4916		41.6002		32.7823		37.155
461		100		39.4414		49.7447		37.0549		35.6506
462		100		39.1218		63.7871		34.6868		42.4854
463		100		53.1382		57.9629		50.0819		72.2767
464		100		54.0631		74.4706		46.1157		89.9525
465		100		41.4682		57.7466		37.1858		16.5472
466		100		53.3202		62.2121		50.313		65.4947
467		100		40.6718		50.462		38.9003		37.5876
468		100		56.5136		62.0007		53.9102		118.926
469		100		34.0493		42.352		30.0548		42.7131
470		100		37.6294		45.62		36.4496		20.0803
471		100		37.4725		42.4327		34.503		57.7936
472		100		41.0286		57.0361		36.7298		41.9507
473		100		38.8486		45.7748		36.3792		45.0919
474		100		42.4588		56.875		38.6969		16.4926
475		100		42.8644		52.1351		40.7795		36.7647
476		140		24.1722		28.3865		22.5253		26.4271
477		140		28.028		33.9113		25.6376		25.4194
478		140		57.2882		63.1008		53.5645		106.275
479		140		42.5983		46.939		40.4541		47.4014
480		140		40.1205		61.7946		35.0333		52.883
481		140		56.9583		68.0352		51.0688		86.1141
482		140		39.1971		43.1086		36.4441		32.7154
483		140		42.3373		56.2445		38.5612		40.6279
484		140		61.6411		69.68		59.1626		49.619
485		140		20.8332		25.4545		18.3273		26.2763
486		140		28.1715		48.4828		25.1112		18.3453
487		140		73.2054		78.0385		69.8035		85.5578
488		140		49.7797		54.964		45.9696		54.7027
489		140		47.7113		59.7398		43.5111		55.4959
490		180		39.3857		44.952		37.9343		27.9086
491		180		39.4213		45.3218		36.47		60.1685
492		180		33.6663		42.1174		29.6665		31.4795
493		180		39.1564		53.4459		36.2798		30.4659
494		180		41.3612		44.9998		38.5798		47.3293
495		180		47.3981		50.9953		44.5969		72.832
496		180		28.7344		35.1784		25.976		21.8221
497		180		50.4295		58.5901		46.6756		41.4639
498		180		35.7537		43.9769		32.757		29.0747
499		180		35.9401		40.8336		33.6643		24.6002
500		180		44.0148		49.368		41.7152		51.8742
501		180		51.1764		67.5964		43.6625		40.2212
502		180		47.7757		60.6491		42.7896		64.758
503		20		25.4789		39.8329		22.4039		9.68429
504		20		39.4749		44.5989		38.5535		36.3448
505		20		33.2506		34.8071		32.3854		11.5942
506		20		26.7834		31.7206		25.3438		45.8482
507		20		40.9083		36.3686		43.6645		26.3019
508		20		31.2717		49.1054		27.6137		22.6501
509		20		35.6621		44.2803		34.1038		43.2003
510		20		45.6827		51.07		44.3404		33.1936
511		20		53.5351		61.719		50.501		65.7427
512		20		24.5957		32.2923		23.0041		27.3075
513		20		34.4911		37.1897		33.448		22.952
514		20		38.2403		39.0317		37.8865		12.5045
515		20		37.5936		43.699		35.8589		57.1237
516		60		27.71		45.3305		24.5684		63.8051
517		60		50.7556		56.6922		47.5967		56.8182
518		60		35.3573		45.0242		30.9409		42.0168
519		60		58.1794		72.4541		52.1975		45.399
520		60		30.2026		37.7357		26.6252		38.0162
521		60		37.3693		44.6453		32.8657		43.8827
522		60		35.2727		60.0864		32.1312		32.2407
523		60		45.283		44.8691		45.5665		29.4678
524		60		25.6597		34.1383		22.1619		12.6904
525		60		34.506		58.2539		31.4124		29.0487
526		60		40.1693		46.4366		36.3627		36.7069
527		60		41.6273		53.2287		37.1019		49.649
528		60		54.96		71.6789		50.4527		65.9564
529		60		37.4923		45.9935		34.7761		57.232
530		60		34.7932		51.2777		31.8678		22.7531
531		60		44.7194		57.5751		38.7051		34.3289
532		60		50.2906		66.6514		45.4593		49.1692
533		60		45.9576		58.868		42.8872		104.219
534		60		63.2538		71.8393		60.2562		74.6528
535		60		34.136		43.4189		31.4653		35.9971
536		60		33.8608		36.1999		32.9308		26.8097
537		60		40.2164		45.3633		37.6751		47.5948
538		60		50.9839		65.6427		47.4361		54.3071
539		60		42.3366		48.1823		38.8876		63.742
540		60		34.7039		37.6513		33.5971		47.1342
541		60		47.9121		55.4993		44.7468		39.1466
542		60		29.9943		38.5998		27.8538		38.3583
543		0		30.2642		36.626		28.8079		23.0282
544		0		25.2788		30.4164		23.5774		11.1732
545		0		31.1807		36.644		27.9387		26.8673
546		0		24.2885		29.067		21.0109		20.79
547		0		35.1707		46.0942		32.0656		27.9955
548		0		54.2664		59.6872		51.8713		63.8702
549		0		21.5459		30.6109		19.8301		23.4869
550		100		30.4127		36.6736		28.7225		46.9729
551		100		31.8325		41.3729		30.3453		47.2937
552		100		38.4528		52.2707		34.1993		30.747
553		100		34.8106		42.1387		31.677		40.6289
554		140		27.0465		34.5005		24.3306		31.1355
555		140		42.2218		44.7288		41.1514		50.3271
556		140		36.783		50.5664		34.1932		59.1616
557		140		55.4996		62.2291		53.2311		76.8836
558		180		34.6372		47.2701		31.6973		27.1592
559		180		39.2129		45.7349		34.521		81.0065
560		180		38.3304		43.8665		36.1719		46.3679
561		180		35.9524		36.707		35.6416		23.9543
562		180		27.8699		43.8986		25.303		12.8064
563		180		55.4137		60.3367		52.54		64.7249
564		180		44.21		51.6136		41.0414		41.5584
565		180		38.3714		48.1721		35.2829		36.0268
566		180		33.3035		42.852		29.3364		25.8933
567		180		37.2079		48.1454		34.333		41.9287
568		180		59.6411		62.4406		58.7426		57.8339
569		180		38.126		48.1564		35.1851		38.8212
570		180		31.2461		37.7994		28.2755		60.6376
571		180		43.0712		55.3052		38.4592		38.8418
572		180		41.6121		55.1214		36.8572		44.6505
573		180		34.2189		40.7256		29.3668		26.8007
574		180		34.6575		43.4908		31.0206		37.1945
575		180		28.7727		38.9427		25.6767		22.8311
576		180		55.7623		70.4288		49.1213		62.6375
577		180		34.6431		40.9238		30.8381		62.1891
578		180		30.7102		36.7494		27.1873		61.2102
579		20		50.6855		56.7802		46.3761		71.4286
580		20		32.7031		35.1662		31.6584		51.8403
581		20		35.1542		39.0168		32.7459		36.1197
582		20		20.9772		29.128		18.758		16.0858
583		20		27.3117		31.5042		26.1572		32.1543
584		60		32.4157		52.4791		29.6485		49.2264
585		60		24.6721		32.154		22.3836		33.2779
586		60		21.6867		29.3327		19.7043		29.4291
587		60		37.5227		51.7893		35.1437		33.2594
588		60		31.6582		37.4738		29.3916		33.4389
589		60		63.2371		67.489		60.8965		125.818
590		60		56.0758		65.0293		52.8172		38.3982
591		0		39.0145		37.1527		39.8339		80.1202
592		0		23.1551		24.6256		22.8168		26.6503
593		0		27.3589		28.5695		27.1121		43.0663
594		0		32.657		32.7722		32.6181		28.5663
595		100		36.5541		49.7921		33.9254		38.1746
596		100		48.9177		60.5792		45.0331		23.285
597		100		43.6034		44.9431		42.6523		38.2542
598		140		38.3565		47.1978		34.9197		27.3645
599		140		31.9711		52.1172		29.3672		35.9527
600		140		62.1081		71.9942		59.2622		105.12
601		140		35.1154		42.2512		32.3486		45.9653
602		140		42.1234		51.2172		39.3101		51.5996
603		140		31.6367		37.9261		29.9495		17.7211
604		140		22.5389		31.1301		21.6053		12.2399
605		140		53.2038		64.2087		47.8121		71.9055
606		140		37.9675		50.5232		33.7839		32.9689
607		140		41.7934		53.375		39.832		50.5579
608		140		35.6191		44.8538		33.2176		38.8212
609		140		36.4694		36.1042		36.6967		12.9271
610		140		26.2506		33.6114		23.5687		34.6861
611		140		36.0716		41.9406		33.094		62.2267
612		140		60.2457		61.4178		59.821		75.4907
613		140		39.1961		44.4479		36.1234		42.8545
614		140		37.8558		45.9945		34.5627		36.6492
615		140		36.0963		49.2152		33.4385		24.976
616		140		28.7835		41.4132		26.1916		33.4389
617		140		37.1068		40.2399		34.8697		46.8994
618		140		33.3817		39.1607		31.3367		15.8395
619		140		36.565		60.3368		33.5672		32.3974
620		140		23.1589		33.7983		22.2328		7.46269
621		140		58.1946		65.9417		51.8461		64.3305
622		140		45.2836		56.825		41.7888		39.7649
623		140		48.9821		60.8119		45.9604		68.271
624		140		30.2607		35.6028		26.9906		51.2277
625		140		38.6662		44.665		35.3438		28.0899
626		140		40.5894		41.4975		40.0215		56.0081
627		140		61.763		62.3926		61.5439		102.041
628		140		42.3275		58.4766		37.5305		40.3297
629		140		23.2338		31.3284		22.0529		12.7632
630		140		50.7165		57.3948		47.3731		74.0741
631		180		36.8952		42.7311		35.4988		29.7932
632		20		19.2042		31.2001		18.1436		13.2802
633		20		31.7406		45.4326		29.2518		15.9151
634		20		20.9466		30.5451		19.274		38.2742
635		20		49.0374		57.6008		45.4532		49.3827
636		20		19.3122		36.1158		16.8725		31.1891
637		20		35.2936		46.1907		28.9039		34.9589
638		20		36.0778		51.9862		31.8779		37.9965
639		20		21.695		34.6701		18.133		15.6678
640		20		23.2819		30.4531		20.5561		35.8423
641		60		28.9957		42.6916		27.088		11.4416
642		60		32.7132		46.8159		30.1407		20.0562
643		60		36.9861		47.1301		34.1422		29.1758
644		60		36.2103		52.0177		31.312		21.692
645		60		72.5721		73.5741		71.6537		111.459
646		60		55.2576		59.3167		53.2622		46.62
647		0		54.9838		55.5672		54.3824		83.9454
648		0		39.7504		57.9423		36.3022		27.5056
649		120		15.1085		23.6276		13.1547		15.0905
650		120		47.5187		56.5089		44.7837		43.5511
651		120		42.7926		61.8599		35.7251		117.168
652		120		34.202		36.4577		33.1259		57.4713
653		120		28.3933		36.2332		24.2236		34.9406
654		120		28.2922		39.7348		25.1999		41.4079
655		120		31.3083		37.3414		28.3183		61.1621
656		120		35.7851		38.157		33.9418		49.4965
657		120		26.7801		29.9613		24.9088		32.512
658		120		28.2005		34.9921		24.6981		38.3944
659		120		35.8489		44.2175		32.8423		55.0112
660		120		39.1733		44.3538		36.3452		58.8439
661		120		44.6292		50.9297		41.7445		42.0663
662		120		49.9835		51.7181		48.8181		123.891
663		120		58.4042		62.4636		55.561		112.245
664		160		27.5627		26.319		27.8273		26.0688
665		160		34.9995		52.3378		31.3333		57.8643
666		160		41.0912		48.8003		36.2444		51.9155
667		160		20.3826		26.1367		18.3886		28.8757
668		160		26.0706		30.5593		22.8543		35.6316
669		160		23.3894		33.6761		20.2318		38.7802
670		160		34.9865		37.6664		33.0892		35.0508
671		160		22.0313		27.3972		20.2477		38.2742
672		160		38.9443		40.5909		38.2702		29.9824
673		200		28.3914		38.3162		25.3122		44.3081
674		200		25.9384		29.942		23.7396		46.9239
675		200		32.98		34.322		32.2603		58.2878
676		200		28.9663		38.4876		26.7701		64.6259
677		200		25.335		32.6892		23.3566		19.1471
678		200		35.553		40.6925		33.6124		27.4273
679		200		26.7648		40.321		24.438		42.2406
680		200		28.1029		34.3216		25.8205		54.6448
681		200		41.6729		49.1471		37.4436		42.1941
682		200		24.7523		32.0384		22.5764		15.7398
683		200		29.2894		37.1286		27.2138		41.9604
684		200		26.5078		39.3126		22.6369		54.757
685		200		27.0273		34.5754		24.1403		36.1944
686		200		43.2845		41.5664		43.9931		30.1418
687		200		43.4052		55.3507		40.563		39.1356
688		200		32.445		46.7891		28.9347		31.8302
689		200		27.6994		34.0155		24.8543		49.3197
690		40		50.8948		56.8637		48.0066		110.608
691		40		44.9237		51.221		41.8247		111.505
692		40		42.1556		46.3556		40.0212		87.3216
693		40		33.3463		35.9047		32.033		30.6472
694		40		37.3369		49.7657		34.0381		54.3386
695		80		38.2506		42.2384		36.3103		26.3207
696		80		34.7917		43.3398		30.8524		44.6349
697		80		56.9467		63.4627		53.2311		73.5043
698		80		44.1172		48.1935		42.075		61.3497
699		80		38.3586		49.8319		35.7499		50.2332
700		80		50.2863		57.506		48.0232		48.9948
701		80		69.8732		75.0587		63.7964		100.136
702		80		45.4736		54.4736		42.6471		60.8519
703		80		48.9618		58.9404		43.7673		88.7326
704		0		50.7133		60.0831		45.5358		91.8044
705		0		27.9387		29.1677		26.8583		32.8152
706		0		24.5111		30.7745		22.8532		22.3829
707		100		38.4978		41.9487		35.9322		46.7775
708		100		29.1202		34.4817		27.5722		18.4468
709		100		37.0102		35.0823		37.9685		28.4141
710		100		23.5835		36.9593		20.278		23.753
711		140		34.2483		42.6504		29.9514		33.386
712		140		28.8942		34.689		27.1236		20.3459
713		140		45.889		56.6388		39.6672		35.8809
714		180		41.7925		49.8638		39.5344		44.1384
715		180		62.0978		70.9715		59.4126		82.5168
716		180		44.8606		56.9208		40.5883		73.7311
717		180		34.4723		49.7531		31.004		56.8182
718		20		30.5237		32.7708		29.9728		23.8582
719		20		26.114		30.2041		24.2038		26.3852
720		20		38.4045		50.56		34.5677		60.0755
721		20		45.2148		52.1988		41.7848		26.0824
722		20		52.1454		59.7929		48.6377		42.1274
723		20		25.8299		35.6382		22.0834		21.3925
724		20		31.1154		36.6159		28.1658		32.124
725		20		35.05		41.2375		32.0916		50.1904
726		20		38.0664		47.7001		34.2784		54.8979
727		20		45.4874		51.0867		42.0877		38.7188
728		20		41.1992		45.0963		38.5435		43.1499
729		20		29.0893		30.9721		27.9405		40.5429
730		20		40.5964		51.9345		37.9168		42.8449
731		20		26.3197		34.3077		23.6613		35.9712
732		20		43.9922		50.547		38.9934		33.4743
733		20		32.0562		39.9577		27.7319		33.2633
734		20		21.9929		24.6317		21.0592		29.6529
735		20		34.4865		36.3891		33.9206		28.0702
736		20		37.2792		44.3719		32.3026		27.3224
737		60		29.6144		29.2928		29.7308		31.8471
738		60		28.4538		40.4791		26.0452		24.2047
739		60		59.4594		62.5618		57.4909		88.5991
740		60		44.2965		59.024		41.9033		69.735
741		60		42.503		43.416		42.2177		26.4971
742		60		29.2149		40.2153		26.6755		33.7211
743		60		30.1121		37.1999		27.7354		43.9486
744		60		31.6719		38.5573		29.113		45.8716
745		0		33.2414		32.3594		33.9658		26.8953
746		0		37.4934		49.3296		34.4067		33.6521
747		0		43.5293		43.1519		43.7635		57.971
748		0		43.126		50.5307		39.5777		45.8533
749		0		41.0666		44.9402		39.2384		25.7235
750		0		50.1636		57.5097		48.8136		26.5534
751		0		31.9077		40.9788		30.4386		28.5878
752		0		24.1921		27.7887		22.8682		32.3294
753		0		31.9005		31.9405		31.875		26.7523
754		0		43.4346		49.2994		40.9918		37.2936
755		0		49.5454		51.3916		48.8251		35.6316
756		0		37.5515		38.2541		36.9883		29.2077
757		0		38.8855		34.426		40.4074		26.6099
758		0		39.6038		57.142		36.5037		40.5885
759		0		48.3133		68.4919		45.8439		27.3504
760		0		55.2262		57.1195		54.7775		26.2615
761		0		32.5221		42.6404		30.532		27.248
762		0		42.896		53.3884		40.2541		22.8037
763		0		30.0978		42.5889		26.286		26.096
764		0		59.5486		61.943		58.0674		111.168
765		0		31.6005		43.9852		28.3116		25.7732
766		0		25.7451		29.7531		23.2566		22.4341
767		0		37.6804		53.3126		34.9269		32.1816
768		0		37.1358		41.5469		34.6412		23.31
769		0		50.5397		56.1761		47.4348		43.6758
770		0		55.0719		71.2425		52.2703		79.6475
771		0		44.6113		50.7982		41.4765		64.0693
772		0		50.0522		58.1799		46.9161		39.662
773		0		50.934		61.1532		46.6332		48.8656
774		0		35.7201		40.4766		33.8881		29.5909
775		100		40.5303		51.7384		35.4377		46.6954
776		100		36.5383		43.4886		32.937		37.1353
777		100		30.9344		32.393		30.2445		34.4531
778		100		41.9821		46.954		40.1005		47.8387
779		140		29.5304		41.8921		26.6305		41.1081
780		140		36.989		46.0798		34.5724		32.3071
781		140		34.8892		43.7353		31.7949		34.3289
782		140		29.9176		32.0419		29.1372		26.5957
783		140		38.8413		45.2478		36.8265		27.6702
784		140		40.1174		48.1238		37.2713		36.9783
785		140		62.2875		72.964		58.9826		112.171
786		140		20.3102		29.1763		18.0175		15.3698
787		140		31.5719		40.3401		29.3686		22.0264
788		140		70.0287		72.108		68.7979		118.383
789		140		37.1605		42.4699		34.6789		43.4707
790		140		24.4516		28.9665		22.5096		13.3735
791		180		41.0309		54.2663		32.6899		26.4271
792		180		48.8983		61.6628		44.8158		33.9098
793		180		42.8659		62.9652		38.0252		25.6805
794		180		30.6791		38.2618		28.3797		20.1798
795		180		29.5178		41.0379		25.281		13.6134
796		20		39.4019		49.7058		35.3707		52.1921
797		20		41.0443		45.8713		38.9493		26.5111
798		20		32.8253		35.7071		32.2079		26.3992
799		20		30.1966		30.855		29.626		26.6383
800		20		39.5451		56.3312		37.0791		39.9722
801		20		49.3785		58.8881		43.5716		59.6151
802		20		21.3554		24.2018		20.0924		21.254
803		20		38.1112		49.4798		34.7439		40.7368
804		20		25.3465		26.8211		24.637		31.4301
805		20		39.0716		52.1226		35.2077		25.8112
806		20		51.9448		62.8777		49.866		30.0778
807		20		52.0315		71.228		45.0389		30.4987
808		20		42.4858		49.783		39.6045		58.6854
809		20		40.9588		50.0439		36.4616		57.3259
810		20		44.0711		50.9054		42.6233		23.4361
811		20		28.8563		30.4403		28.5747		26.3435
812		20		40.658		41.6498		40.1235		22.7352
813		20		35.2819		39.2085		33.6783		44.8121
814		20		35.2213		45.601		31.6252		48.6111
815		20		25.5472		27.9798		24.6138		34.0136
816		20		42.7746		57.1921		38.5632		24.1815
817		20		53.1748		65.8634		49.3405		40.0348
818		20		52.8029		61.2859		47.9304		28.2486
819		20		29.7536		40.9022		26.041		23.5635
820		60		30.7127		45.8782		28.2725		15.6658
821		60		27.8367		33.597		26.3863		36.8324
822		60		49.8112		62.4801		46.4847		24.42
823		60		73.9198		84.5113		69.8453		105.929
824		60		43.71		57.0348		38.1442		66.4622
825		60		72.2158		78.7654		68.5379		154.211
826		60		35.0484		40.2288		32.4904		47.619
827		100		42.5935		51.2796		41.2594		28.5906
828		100		65.6113		65.5473		65.6362		30.1418
829		100		29.675		38.553		27.321		20.9165
830		100		32.5937		35.5548		31.5274		26.6525
831		100		37.9892		48.711		34.3688		30.9147
832		100		32.3518		33.4479		31.8264		28.0702
833		100		33.2717		37.039		30.5651		17.1556
834		140		30.6417		34.5717		28.6115		24.4841
835		140		40.4076		46.5387		35.3989		36.4299
836		140		41.9468		53.0797		37.3874		29.5476
837		140		38.5318		53.639		34.673		36.4583
838		140		33.7875		40.7287		30.7023		27.591
839		140		54.0413		62.5476		46.5884		73.5043
840		180		51.9363		63.8688		47.5968		84.7745
841		180		55.1236		61.2546		51.3815		93.5374
842		180		63.0146		71.9684		57.3514		116.299
843		180		49.1649		56.535		45.5637		40.2661
844		180		42.9555		48.6595		41.4565		47.138
845		180		60.1888		68.0993		56.069		94.8992
846		180		29.6585		37.8539		28.1209		17.7117
847		180		49.4069		56.9707		45.3619		73.8503
848		180		57.4313		67.1477		53.4166		65.261
849		20		23.4667		22.1164		24.3043		52.2778
850		20		25.9271		28.3221		24.7884		26.137
851		20		20.166		25.3335		17.8183		62.5423
852		20		25.5533		28.6069		24.4003		24.6262
853		20		26.9122		36.9886		22.5622		29.1758
854		20		39.9312		45.3081		38.4049		30.3797
855		60		39.2176		52.1902		33.3694		31.2385
856		60		35.0891		47.5318		31.4432		37.037
857		60		27.6319		26.6594		28.3568		27.059
858		60		27.4563		32.9857		24.3943		45.1427
859		60		21.7981		27.8308		19.51		22.1088
860		60		56.6161		62.2749		53.0694		45.9526
861		60		26.7278		37.3022		24.1648		23.7183
862		60		39.9493		50.0753		35.2585		36.0825
863		60		50.186		60.2365		45.7791		79.3651
864		60		38.5023		53.0621		34.1086		42.5985
865		60		24.9289		32.9149		22.0818		32.1371
866		60		37.2935		46.1001		32.8739		42.1941
867		60		28.3529		31.8347		26.4457		41.7101
868		60		36.6208		45.2573		34.2231		43.1499
869		60		48.4134		50.2955		47.1284		70.0855
870		60		62.9002		67.2571		59.6112		95.4817
871		60		39.7523		45.942		37.37		43.0663
872		60		58.7073		70.6366		51.9433		99.9831
873		60		24.6416		35.0245		21.817		23.0742
874		60		26.3734		30.5967		23.5189		32.4324
875		60		53.7857		55.7641		52.5843		61.3183
876		60		31.4221		39.1547		28.389		38.0952
877		60		26.9665		34.592		23.2282		38.3342
878		60		45.4732		45.945		45.3494		26.3019
879		60		27.7182		38.0267		24.8659		24.195
880		60		40.088		45.4929		38.2066		49.5726
881		60		30.5706		29.2174		31.4989		26.0708
882		60		46.2307		56.6921		43.5691		111.449
883		60		23.3027		31.5321		20.4589		32.6629
884		60		61.9283		64.7854		60.5541		77.4411
885		60		38.8828		49.2044		34.9474		42.757
886		0		56.4826		65.541		51.0639		72.0165
887		0		55.4438		63.9878		53.9864		35.769
888		0		17.4499		22.9497		16.203		23.3236
889		0		30.7757		37.0378		27.7157		67.0449
890		0		30.936		38.7606		28.2054		39.7649
891		0		31.5425		29.7632		32.6239		40.436
892		100		26.8844		30.0749		25.4059		29.9033
893		100		30.6912		36.2974		27.9169		28.3537
894		100		39.4925		39.2152		39.5784		28.1146
895		100		46.1748		51.9526		43.666		72.8029
896		100		31.7404		44		27.3806		35.3482
897		100		40.2599		49.7404		34.8624		47.3186
898		140		31.418		42.5915		28.8086		50.5315
899		180		36.4078		45.1888		32.1908		26.3952
900		180		44.6727		54.3011		39.8516		33.3333
901		180		49.313		51.2214		48.6418		26.4271
902		180		39.0242		54.6281		36.2424		37.0566
903		60		43.9414		48.5453		40.8489		44.2087
904		60		27.1407		36.8143		23.6493		31.9149
905		60		50.8644		59.5958		45.3103		62.4025
906		0		44.1036		44.2		44.0615		52.1622
907		0		44.1024		54.7335		41.4932		41.1946
908		0		29.6988		38.1526		28.0823		19.3798
909		0		50.9433		62.0561		47.2758		47.9124
910		100		60.4367		60.9141		60.1478		97.8408
911		100		29.0433		35.4095		26.5583		15.8814
912		100		30.537		42.396		26.5575		14.3446
913		100		22.3571		27.0867		20.1578		31.7638
914		140		37.575		40.4596		36.163		41.645
915		180		37.1926		45.9424		34.5305		39.7031
916		20		41.1987		45.9506		39.8042		25.7069
917		60		26.9491		32.8025		24.7422		29.1495
918		60		28.7567		38.0867		24.4475		28.9855
919		60		21.6281		31.6101		19.8901		41.6233
920		60		60.281		68.3459		57.0346		95.2381
921		60		29.4139		31.4545		28.5405		17.854
922		60		46.4894		49.8646		45.1777		51.7598
923		60		55.4677		65.3523		53.1504		105.316
924		60		41.3635		52.8827		36.7796		59.1316
925		60		44.5078		53.4762		39.9311		54.4495
926		60		25.2678		40.1073		22.8964		43.2676
927		60		54.9115		60.4956		52.6977		77.9221
928		60		44.3066		48.3476		41.6849		58.2627
929		60		37.7097		44.4549		34.9788		23.6278
930		60		42.397		46.0273		41.3097		42.9553
931		60		56.9958		64.6085		54.1836		92.1659
932		60		40.4916		48.8283		38.3568		49.3449
933		60		40.2164		40.6757		40.0557		54.6448
934		60		52.4529		57.141		50.2356		80.8489
935		60		28.7413		39.9612		26.6721		59.712
936		60		54.49		62.8763		49.4797		81.3008
937		60		30.5606		36.794		28.3745		17.3913
938		60		37.2242		40.8871		35.8553		37.797
939		60		55.2618		67.1181		52.0922		124.831
940		60		38.0678		50.112		35.3632		47.0711
941		60		33.6334		37.3101		31.9212		51.8672
942		60		35.5861		46.7143		31.936		55.9636
943		60		65.9341		66.4152		65.4655		110.601
944		60		32.228		36.3221		31.1917		19.7557
945		60		36.2887		39.2273		35.1471		36.4498
946		60		56.4405		65.7911		53.9859		114.062
947		60		44.1332		47.3876		43.0951		64.9906
948		100		60.0958		66.5358		55.8086		102.145
949		100		50.8		56.5845		48.3915		61.2557
950		100		37.5913		44.5966		35.3135		25.5363
951		100		32.9951		41.3043		30.9111		18.6504
952		100		32.11		40.4017		30.2213		28.9411
953		100		47.2381		62.9362		42.7296		52.4801
954		100		40.55		46.6222		38.2173		49.0694
955		100		31.9267		41.1601		28.5389		12.7784
956		100		28.7159		40.1086		25.2115		37.7562
957		100		30.1478		35.7086		27.1777		17.7494
958		110		21.8726		31.2947		20.3702		12.3522
959		110		34.5138		45.6006		30.602		30.4169
960		110		41.2661		44.1482		39.4058		53.1004
961		110		29.1991		47.6785		27.7698		28.2008
962		165		30.7281		41.7687		28.3956		37.5107
963		165		35.8016		47.7327		33.7816		37.8583
964		165		51.108		57.8816		48.5267		30.8979
965		60		47.3611		54.106		44.8686		55.2964
966		60		40.3538		49.7986		36.5862		55.5556
967		60		39.5223		42.5229		37.938		50.7357
968		60		49.4528		64.4613		45.7647		27.8358
969		60		22.0338		29.5684		19.5028		17.6554
970		60		31.4226		34.8032		30.3642		26.1233
971		95		39.4689		42.979		38.576		67.3226
972		95		30.4831		42.2291		28.9485		31.348
973		95		32.4968		43.9471		31.462		13.6933
974		95		63.4308		79.3712		59.2996		63.2803
975		95		42.6897		48.3507		42.0925		11.919
976		95		37.7363		55.38		35.7007		37.7229
977		95		37.9691		42.858		35.7298		32.1199
978		95		35.1521		39.5395		33.607		58.5702
